# Supplementary material for: Factors Affecting Access to Healthcare: An Observational Study of Children under 5 Years of Age Presenting to a Rural Gambian Primary Healthcare Centre
Source: PLoS One. 2016 Jun 23;11(6):e0157790. doi: 10.1371/journal.pone.0157790 (PMC4919103; doi:10.1371/journal.pone.0157790)
Supplement: S14 Table — Sheet 1: data from all clinic attendances with data from DSS included. Sheet 2: explanatory Data Dictionary. (XLS) [file pone.0157790.s018.xls]

## Sheet: All attendances
Child Unique Number	Age	Gender	DistToKeneba	SameFather	BirthOrder	SameMother	DeadSibling	WifeNo	FatherNoOfWives	MotherAge	MotherEducation	FatherAge	ParentsStillMarried	MotherStatus	LivingWithMother	nFever	nExessiveCrying	nEarProblem	nGenBodyPain	nWeakNotStand	nNoDrinkBreastfeed	nLethargy	nMalaise	nLowBackPain	nShortBreath	nWheezing	nCough	nSputum	nChestPain	nHaemoptysis	nNausea	nVomiting	nDiarrhoea	nLossAppetite	nBloodinStool	nWeightChange	nAbdominalPain	nDysuria	nNocturia	nHaematuria	nIncreasUrnFreq	nAnkleSwell	nPalpitation	nBreathless	nChestPains	nHeadache	nDoubleVision	nConvulsion	nFaint
4	27.8	M	30	999	999	999	999	999	999	999	999	999	999	999	999
4	27.8	M	30	999	999	999	999	999	999	999	999	999	999	999	999	1											2
4	27.8	M	30	999	999	999	999	999	999	999	999	999	999	999	999
4	27.8	M	30	999	999	999	999	999	999	999	999	999	999	999	999
4	27.8	M	30	999	999	999	999	999	999	999	999	999	999	999	999
81	34.5	F	24	999	999	999	999	999	999	999	999	999	999	999	999
81	34.5	F	24	999	999	999	999	999	999	999	999	999	999	999	999	2	0										2										2			7
81	34.5	F	24	999	999	999	999	999	999	999	999	999	999	999	999
81	34.5	F	24	999	999	999	999	999	999	999	999	999	999	999	999
81	34.5	F	24	999	999	999	999	999	999	999	999	999	999	999	999
120	23.03	M	19.3	999	999	999	999	999	999	999	999	999	999	999	999	2												2
120	23.03	M	19.3	999	999	999	999	999	999	999	999	999	999	999	999
120	23.03	M	19.3	999	999	999	999	999	999	999	999	999	999	999	999
120	23.03	M	19.3	999	999	999	999	999	999	999	999	999	999	999	999
120	23.03	M	19.3	999	999	999	999	999	999	999	999	999	999	999	999
121	53.07	F	19.3	999	999	999	999	999	999	999	999	999	999	999	999
121	53.07	F	19.3	999	999	999	999	999	999	999	999	999	999	999	999
121	53.07	F	19.3	999	999	999	999	999	999	999	999	999	999	999	999
121	53.07	F	19.3	999	999	999	999	999	999	999	999	999	999	999	999
121	53.07	F	19.3	999	999	999	999	999	999	999	999	999	999	999	999
638	8.83	M	10.5	999	999	999	999	999	999	999	999	999	999	999	999
638	8.83	M	10.5	999	999	999	999	999	999	999	999	999	999	999	999
638	8.83	M	10.5	999	999	999	999	999	999	999	999	999	999	999	999
639	37.73	M	10.5	999	999	999	999	999	999	999	999	999	999	999	999
639	37.73	M	10.5	999	999	999	999	999	999	999	999	999	999	999	999
639	37.73	M	10.5	999	999	999	999	999	999	999	999	999	999	999	999
764	12.4	M	21	999	999	999	999	999	999	999	999	999	999	999	999	1												1
764	12.4	M	21	999	999	999	999	999	999	999	999	999	999	999	999
764	12.4	M	21	999	999	999	999	999	999	999	999	999	999	999	999
764	12.4	M	21	999	999	999	999	999	999	999	999	999	999	999	999	2											1
764	12.4	M	21	999	999	999	999	999	999	999	999	999	999	999	999
769	12.93	M	21	999	999	999	999	999	999	999	999	999	999	999	999	1											1
769	12.93	M	21	999	999	999	999	999	999	999	999	999	999	999	999
769	12.93	M	21	999	999	999	999	999	999	999	999	999	999	999	999
769	12.93	M	21	999	999	999	999	999	999	999	999	999	999	999	999
769	12.93	M	21	999	999	999	999	999	999	999	999	999	999	999	999
769	12.93	M	21	999	999	999	999	999	999	999	999	999	999	999	999
770	12.93	F	21	999	999	999	999	999	999	999	999	999	999	999	999	1											2
770	12.93	F	21	999	999	999	999	999	999	999	999	999	999	999	999
770	12.93	F	21	999	999	999	999	999	999	999	999	999	999	999	999
770	12.93	F	21	999	999	999	999	999	999	999	999	999	999	999	999
773	10.9	F	21	999	999	999	999	999	999	999	999	999	999	999	999																			1
773	10.9	F	21	999	999	999	999	999	999	999	999	999	999	999	999
773	10.9	F	21	999	999	999	999	999	999	999	999	999	999	999	999
773	10.9	F	21	999	999	999	999	999	999	999	999	999	999	999	999
773	10.9	F	21	999	999	999	999	999	999	999	999	999	999	999	999
773	10.9	F	21	999	999	999	999	999	999	999	999	999	999	999	999
775	15.6	M	21	999	999	999	999	999	999	999	999	999	999	999	999	2			3													1
775	15.6	M	21	999	999	999	999	999	999	999	999	999	999	999	999
775	15.6	M	21	999	999	999	999	999	999	999	999	999	999	999	999
775	15.6	M	21	999	999	999	999	999	999	999	999	999	999	999	999
775	15.6	M	21	999	999	999	999	999	999	999	999	999	999	999	999
778	9.63	F	21	999	999	999	999	999	999	999	999	999	999	999	999	1											1						0				0
778	9.63	F	21	999	999	999	999	999	999	999	999	999	999	999	999
778	9.63	F	21	999	999	999	999	999	999	999	999	999	999	999	999
778	9.63	F	21	999	999	999	999	999	999	999	999	999	999	999	999
778	9.63	F	21	999	999	999	999	999	999	999	999	999	999	999	999
778	9.63	F	21	999	999	999	999	999	999	999	999	999	999	999	999
778	9.63	F	21	999	999	999	999	999	999	999	999	999	999	999	999
782	31.33	F	20.4	999	999	999	999	999	999	999	999	999	999	999	999
782	31.33	F	20.4	999	999	999	999	999	999	999	999	999	999	999	999
782	31.33	F	20.4	999	999	999	999	999	999	999	999	999	999	999	999
782	31.33	F	20.4	999	999	999	999	999	999	999	999	999	999	999	999
782	31.33	F	20.4	999	999	999	999	999	999	999	999	999	999	999	999
782	31.33	F	20.4	999	999	999	999	999	999	999	999	999	999	999	999
782	31.33	F	20.4	999	999	999	999	999	999	999	999	999	999	999	999
782	31.33	F	20.4	999	999	999	999	999	999	999	999	999	999	999	999
782	31.33	F	20.4	999	999	999	999	999	999	999	999	999	999	999	999
791	34.3	M	16.8	999	999	999	999	999	999	999	999	999	999	999	999	1											0						0				1
791	34.3	M	16.8	999	999	999	999	999	999	999	999	999	999	999	999
791	34.3	M	16.8	999	999	999	999	999	999	999	999	999	999	999	999
791	34.3	M	16.8	999	999	999	999	999	999	999	999	999	999	999	999
801	9.07	M	16.8	999	999	999	999	999	999	999	999	999	999	999	999	1											1
801	9.07	M	16.8	999	999	999	999	999	999	999	999	999	999	999	999
801	9.07	M	16.8	999	999	999	999	999	999	999	999	999	999	999	999
801	9.07	M	16.8	999	999	999	999	999	999	999	999	999	999	999	999
803	42.57	M	16.8	999	999	999	999	999	999	999	999	999	999	999	999	1											1										1
803	42.57	M	16.8	999	999	999	999	999	999	999	999	999	999	999	999
803	42.57	M	16.8	999	999	999	999	999	999	999	999	999	999	999	999
803	42.57	M	16.8	999	999	999	999	999	999	999	999	999	999	999	999
804	39.07	M	16.8	999	999	999	999	999	999	999	999	999	999	999	999	1											1
804	39.07	M	16.8	999	999	999	999	999	999	999	999	999	999	999	999
804	39.07	M	16.8	999	999	999	999	999	999	999	999	999	999	999	999
804	39.07	M	16.8	999	999	999	999	999	999	999	999	999	999	999	999
804	39.07	M	16.8	999	999	999	999	999	999	999	999	999	999	999	999
812	46.9	M	22.5	999	999	999	999	999	999	999	999	999	999	999	999	2											2					1
812	46.9	M	22.5	999	999	999	999	999	999	999	999	999	999	999	999
812	46.9	M	22.5	999	999	999	999	999	999	999	999	999	999	999	999
812	46.9	M	22.5	999	999	999	999	999	999	999	999	999	999	999	999
815	13.93	M	22.5	999	999	999	999	999	999	999	999	999	999	999	999
815	13.93	M	22.5	999	999	999	999	999	999	999	999	999	999	999	999
815	13.93	M	22.5	999	999	999	999	999	999	999	999	999	999	999	999
815	13.93	M	22.5	999	999	999	999	999	999	999	999	999	999	999	999
815	13.93	M	22.5	999	999	999	999	999	999	999	999	999	999	999	999
346	45	M	5.3	0	1	2	0	999	999	22	1	22	No	Alive	No	1											3
346	46	M	5.3	0	1	2	0	999	999	22	1	22	No	Alive	No	2											1
346	51	M	5.3	0	1	2	0	999	999	22	1	22	No	Alive	No
346	53	M	5.3	0	1	2	0	999	999	22	1	22	No	Alive	No	1																					1
346	62	M	5.3	0	1	2	0	999	999	23	1	23	No	Alive	No	1											1
51	20	M	23.4	1	2	1	0	999	999	26	1	24	No	Alive	No	1											1							1
745	21	F	11.4	0	1	0	0	999	999	21	1	32	No	Alive	No												1					2	2	2
686	23	F	4.6	2	2	2	0	999	999	29	0	36	No	Alive	No	1
686	24	F	4.6	2	2	2	0	999	999	29	0	36	No	Alive	No	1																	1
686	26	F	4.6	2	2	2	0	999	999	29	0	36	No	Alive	No	1
686	27	F	4.6	2	2	2	0	999	999	29	0	36	No	Alive	No	2											2
301	31	F	10.8	3	3	2	0	999	999	27	1	36	No	Alive	No		0
301	33	F	10.8	3	3	2	0	999	999	27	1	36	No	Alive	No		0															1	1
301	46	F	10.8	3	3	2	0	999	999	27	1	36	No	Alive	No
686	38	F	4.6	2	2	2	0	999	999	30	0	37	No	Alive	No
686	43	F	4.6	2	2	2	0	999	999	30	0	37	No	Alive	No																	2	2
829	43	M	0	2	2	2	0	999	999	27	1	41	No	Alive	No	0											1
829	46	M	0	2	2	2	0	999	999	27	1	41	No	Alive	No	1
166	50	F	19.3	8	1	1	0	999	2	27	0	47	No	Alive	No	2											2
166	52	F	19.3	8	1	1	0	999	2	27	0	47	No	Alive	No	1																					2
166	52	F	19.3	8	1	1	0	999	2	27	0	47	No	Alive	No	1
1091	35	M	0	4	5	4	0	999	999	38	1	47	No	Alive	No
1091	37	M	0	4	5	4	0	999	999	38	1	47	No	Alive	No																	0					0
166	64	F	19.3	8	1	1	0	999	1	28	0	48	No	Alive	No	2											2		2			1														2
314	48	M	10	0	1	0	0	999	999	23	0	50	No	Alive	No												1
314	50	M	10	0	1	0	0	999	999	23	0	50	No	Alive	No	1											1							1			2
234	12	F	11.6	3	4	3	0	999	999	28	0	52	No	Alive	No	2											2
234	14	F	11.6	3	4	3	0	999	999	28	0	52	No	Alive	No
234	14	F	11.6	3	4	3	0	999	999	28	0	52	No	Alive	No	1											1					1
234	16	F	11.6	3	4	3	0	999	999	28	0	52	No	Alive	No	0	0								0		2
234	20	F	11.6	3	4	3	0	999	999	28	0	52	No	Alive	No	1											2
234	23	F	11.6	3	4	3	0	999	999	28	0	52	No	Alive	No	2											2
235	41	M	11.6	3	3	3	0	999	999	28	0	52	No	Alive	No																						2
235	45	M	11.6	3	3	3	0	999	999	28	0	52	No	Alive	No																						1									1
235	45	M	11.6	3	3	3	0	999	999	28	0	52	No	Alive	No		0										2					2					2
625	38	M	10.5	7	2	2	0	999	999	37	0	53	No	Alive	No
625	39	M	10.5	7	2	2	0	999	999	37	0	53	No	Alive	No
625	39	M	10.5	7	2	2	0	999	999	37	0	53	No	Alive	No
625	42	M	10.5	7	2	2	0	999	999	37	0	53	No	Alive	No	0																														0
625	43	M	10.5	7	2	2	0	999	999	37	0	53	No	Alive	No	2											2										2
625	46	M	10.5	7	2	2	0	999	999	37	0	53	No	Alive	No
625	46	M	10.5	7	2	2	0	999	999	37	0	53	No	Alive	No
625	49	M	10.5	7	2	2	0	999	999	37	0	53	No	Alive	No
694	6	F	10.5	7	3	2	0	999	999	37	0	53	No	Alive	No	1																	1				1
694	8	F	10.5	7	3	2	0	999	999	37	0	53	No	Alive	No	2																2	2
694	10	F	10.5	7	3	2	0	999	999	37	0	53	No	Alive	No	2											2					2	2
694	12	F	10.5	7	3	2	0	999	999	37	0	53	No	Alive	No	1											1
694	13	F	10.5	7	3	2	0	999	999	37	0	53	No	Alive	No	2											2
625	55	M	0	7	2	2	0	999	999	38	0	54	No	Alive	No	2																					1									2
523	25	F	7.5	8	3	2	0	999	2	28	0	59	No	Alive	No	2											2					2	2
523	26	F	7.5	8	3	2	0	999	2	28	0	59	No	Alive	No												2
523	26	F	7.5	8	3	2	0	999	2	28	0	59	No	Alive	No																			2
523	31	F	7.5	8	3	2	0	999	2	28	0	59	No	Alive	No
523	32	F	7.5	8	3	2	0	999	2	28	0	59	No	Alive	No
725	15	F	13.2	21	1	0	0	999	2	30	0	59	No	Alive	No																		0
725	17	F	13.2	21	1	0	0	999	2	30	0	59	No	Alive	No	1											1						0	1
725	20	F	13.2	21	1	0	0	999	2	30	0	59	No	Alive	No	2
725	37	F	13.2	21	1	0	0	999	2	31	0	60	No	Alive	No	2											2
642	20	F	10.5	1	4	3	0	999	999	37	0	69	No	Alive	No	2											2
16	29	M	23.4	6	3	2	0	999	2	41	0	87	No	Alive	No	3											3					0	0
810	10	M	22.5	999	1	0	0	999	999	19	0	999	No	Alive	No	2																	2				2
810	13	M	22.5	999	1	0	0	999	999	19	0	999	No	Alive	No
810	18	M	22.5	999	1	0	0	999	999	19	0	999	No	Alive	No																		1
382	46	M	5.3	999	1	0	0	999	999	20	0	999	No	Alive	No	2											2
382	48	M	5.3	999	1	0	0	999	999	20	0	999	No	Alive	No
382	60	M	5.3	999	1	1	0	999	999	21	0	999	No	Alive	No
29	28	F	23.4	999	1	0	0	999	999	22	0	999	No	Alive	No	1
29	33	F	23.4	999	1	0	0	999	999	22	0	999	No	Alive	No	4											1
626	35	M	10.5	999	1	1	0	999	999	22	0	999	No	Alive	No	1											1
626	36	M	10.5	999	1	1	0	999	999	22	0	999	No	Alive	No	4											4							4
626	36	M	10.5	999	1	1	0	999	999	22	0	999	No	Alive	No	2											2
626	42	M	10.5	999	1	1	0	999	999	22	0	999	No	Alive	No	2											2																			2
626	42	M	10.5	999	1	1	0	999	999	22	0	999	No	Alive	No	2											1
626	45	M	10.5	999	1	1	0	999	999	22	0	999	No	Alive	No	1											2
626	47	M	10.5	999	1	1	0	999	999	22	0	999	No	Alive	No	1											2																			2
626	49	M	10.5	999	1	1	0	999	999	22	0	999	No	Alive	No	2											4
629	11	M	10.5	999	2	1	0	999	999	22	0	999	No	Alive	No																		1
629	15	M	10.5	999	2	1	0	999	999	22	0	999	No	Alive	No	2																2	2
29	45	F	23.4	999	1	0	0	999	999	23	0	999	No	Alive	No	2											3
353	52	M	5.3	999	1	0	0	999	999	24	0	999	No	Alive	No	1											1					1
353	55	M	5.3	999	1	0	0	999	999	24	0	999	No	Alive	No
353	58	M	5.3	999	1	0	0	999	999	24	0	999	No	Alive	No	1	0										1					1					1									1
353	62	M	5.3	999	1	0	0	999	999	24	0	999	No	Alive	No												2
353	70	M	5.3	999	1	0	0	999	999	24	0	999	No	Alive	No	1											0																			1
580	25	M	7.5	999	1	1	0	999	999	24	0	999	No	Alive	No																							1
580	27	M	7.5	999	1	1	0	999	999	24	0	999	No	Alive	No	1											1						1
580	29	M	7.5	999	1	1	0	999	999	24	0	999	No	Alive	No	2											2					2	2
580	31	M	7.5	999	1	1	0	999	999	24	0	999	No	Alive	No	0											0
580	34	M	7.5	999	1	1	0	999	999	24	0	999	No	Alive	No	1											1
580	36	M	7.5	999	1	1	0	999	999	24	0	999	No	Alive	No	2											2
580	38	M	7.5	999	1	1	0	999	999	24	0	999	No	Alive	No	2
581	5	M	7.5	999	2	1	0	999	999	24	0	999	No	Alive	No	0																	0
581	7	M	7.5	999	2	1	0	999	999	24	0	999	No	Alive	No	1																1	1
581	7	M	7.5	999	2	1	0	999	999	24	0	999	No	Alive	No
581	10	M	7.5	999	2	1	0	999	999	24	0	999	No	Alive	No	1	0										1					1	1
581	16	M	7.5	999	2	1	0	999	999	24	0	999	No	Alive	No	2											2
581	16	M	7.5	999	2	1	0	999	999	24	0	999	No	Alive	No	2											2
581	16	M	7.5	999	2	1	0	999	999	24	0	999	No	Alive	No	2											1
830	4	F	0	999	3	2	0	999	999	24	0	999	No	Alive	No	0																0	0
830	4	F	0	999	3	2	0	999	999	24	0	999	No	Alive	No	1											0						0	0
830	5	F	0	999	3	2	0	999	999	24	0	999	No	Alive	No	0											0					0
830	8	F	0	999	3	2	0	999	999	24	0	999	No	Alive	No	2
839	27	F	0	999	1	0	0	999	999	24	0	999	No	Alive	No	2											2
839	28	F	0	999	1	0	0	999	999	24	0	999	No	Alive	No	2											2							2
839	31	F	0	999	1	0	0	999	999	24	0	999	No	Alive	No	1											2
839	36	F	0	999	1	0	0	999	999	24	0	999	No	Alive	No	0		1									1
404	11	M	5.3	999	2	1	0	999	999	25	0	999	No	Alive	No																	3	3
404	11	M	5.3	999	2	1	0	999	999	25	0	999	No	Alive	No	2				5							4					3
404	21	M	5.3	999	2	1	0	999	999	25	0	999	No	Alive	No	1																2
404	21	M	5.3	999	2	1	0	999	999	25	0	999	No	Alive	No
404	26	M	5.3	999	2	1	0	999	999	25	0	999	No	Alive	No	1																1
404	26	M	5.3	999	2	1	0	999	999	25	0	999	No	Alive	No	1
580	47	M	7.5	999	1	1	0	999	999	25	0	999	No	Alive	No	1											1
580	50	M	7.5	999	1	1	0	999	999	25	0	999	No	Alive	No	1											2
581	31	M	7.5	999	2	1	0	999	999	25	0	999	No	Alive	No	2											1
717	23	F	13.2	999	1	0	0	999	999	25	0	999	No	Alive	No												2							1
717	25	F	13.2	999	1	0	0	999	999	25	0	999	No	Alive	No	2									2		2						2
717	25	F	13.2	999	1	0	0	999	999	25	0	999	No	Alive	No	2									2		1
717	26	F	13.2	999	1	0	0	999	999	25	0	999	No	Alive	No	2									1		2
875	13	F	0	999	1	0	0	999	999	25	0	999	No	Alive	No	2											2						2	2
875	14	F	0	999	1	0	0	999	999	25	0	999	No	Alive	No	0																0
875	17	F	0	999	1	0	0	999	999	25	0	999	No	Alive	No	2																	2
875	18	F	0	999	1	0	0	999	999	25	0	999	No	Alive	No	2																		3
154	24	M	19.3	999	1	0	0	999	999	26	0	999	No	Alive	No																		1
154	31	M	19.3	999	1	0	0	999	999	26	0	999	No	Alive	No	1											1
154	33	M	19.3	999	1	0	0	999	999	26	0	999	No	Alive	No	0											0
154	36	M	19.3	999	1	0	0	999	999	26	0	999	No	Alive	No	1		1									1
154	37	M	19.3	999	1	0	0	999	999	26	0	999	No	Alive	No
273	35	F	11.6	999	2	1	0	999	999	26	0	999	No	Alive	No	1											1
273	35	F	11.6	999	2	1	0	999	999	26	0	999	No	Alive	No	1											1					1
273	35	F	11.6	999	2	1	0	999	999	26	0	999	No	Alive	No	2																					2									2
273	45	F	11.6	999	2	1	0	999	999	26	0	999	No	Alive	No	1											1
273	45	F	11.6	999	2	1	0	999	999	26	0	999	No	Alive	No	2											1					2
273	46	F	11.6	999	2	1	0	999	999	26	0	999	No	Alive	No	2											2										1									2
273	47	F	11.6	999	2	1	0	999	999	26	0	999	No	Alive	No	1											1
404	29	M	5.3	999	2	1	0	999	999	26	0	999	No	Alive	No	2											2
404	30	M	5.3	999	2	1	0	999	999	26	0	999	No	Alive	No	2																1	1	2	1		1
404	32	M	5.3	999	2	1	0	999	999	26	0	999	No	Alive	No	1											1					1
480	41	F	4.6	999	1	1	0	999	999	26	0	999	No	Alive	No
480	45	F	4.6	999	1	1	0	999	999	26	0	999	No	Alive	No	1
480	52	F	4.6	999	1	1	0	999	999	26	0	999	No	Alive	No	1
480	54	F	4.6	999	1	1	0	999	999	26	0	999	No	Alive	No	2											2
554	35	F	7.5	999	1	0	0	999	999	26	0	999	No	Alive	No	2											2
554	36	F	7.5	999	1	0	0	999	999	26	0	999	No	Alive	No	1
554	41	F	7.5	999	1	0	0	999	999	26	0	999	No	Alive	No	1
554	51	F	7.5	999	1	0	0	999	999	26	0	999	No	Alive	No	1
568	40	F	7.5	999	1	0	0	999	999	26	0	999	No	Alive	No	2												2
568	42	F	7.5	999	1	0	0	999	999	26	0	999	No	Alive	No
875	34	F	0	999	1	0	0	999	999	26	0	999	No	Alive	No	2
875	36	F	0	999	1	0	0	999	999	26	0	999	No	Alive	No	1											2
912	26	M	0	999	1	0	0	999	999	26	0	999	No	Alive	No
912	28	M	0	999	1	0	0	999	999	26	0	999	No	Alive	No
912	29	M	0	999	1	0	0	999	999	26	0	999	No	Alive	No																							1
912	31	M	0	999	1	0	0	999	999	26	0	999	No	Alive	No			2
912	32	M	0	999	1	0	0	999	999	26	0	999	No	Alive	No			0
912	33	M	0	999	1	0	0	999	999	26	0	999	No	Alive	No	4
912	36	M	0	999	1	0	0	999	999	26	0	999	No	Alive	No	1
912	39	M	0	999	1	0	0	999	999	26	0	999	No	Alive	No
912	44	M	0	999	1	0	0	999	999	26	0	999	No	Alive	No												3
940	45	F	0	999	1	1	0	999	999	26	0	999	No	Alive	No	1											3
940	46	F	0	999	1	1	0	999	999	26	0	999	No	Alive	No	2											1
940	46	F	0	999	1	1	0	999	999	26	0	999	No	Alive	No
940	52	F	0	999	1	1	0	999	999	26	0	999	No	Alive	No	1
940	54	F	0	999	1	1	0	999	999	26	0	999	No	Alive	No	0																					0
940	56	F	0	999	1	1	0	999	999	26	0	999	No	Alive	No	1																					1
940	58	F	0	999	1	1	0	999	999	26	0	999	No	Alive	No	1											1
940	60	F	0	999	1	1	0	999	999	26	0	999	No	Alive	No	1
940	61	F	0	999	1	1	0	999	999	26	0	999	No	Alive	No	1											1		2
154	49	M	19.3	999	1	0	0	999	999	27	0	999	No	Alive	No
273	55	F	11.6	999	2	1	0	999	999	27	0	999	No	Alive	No	1											1
273	58	F	11.6	999	2	1	0	999	999	27	0	999	No	Alive	No
273	58	F	11.6	999	2	1	0	999	999	27	0	999	No	Alive	No
315	48	M	10	999	2	2	0	999	999	27	0	999	No	Alive	No	1																					2									1
315	52	M	10	999	2	2	0	999	999	27	0	999	No	Alive	No	2											2
316	18	F	10	999	3	2	0	999	999	27	0	999	No	Alive	No	1																1		2
316	20	F	10	999	3	2	0	999	999	27	0	999	No	Alive	No	2																		2
480	56	F	4.6	999	1	1	0	999	999	27	0	999	No	Alive	No	2
480	58	F	4.6	999	1	1	0	999	999	27	0	999	No	Alive	No	1																					2
480	60	F	4.6	999	1	1	0	999	999	27	0	999	No	Alive	No	1											1					1
586	6	M	7.5	999	3	2	0	999	999	27	0	999	No	Alive	No	2																2	2
586	6	M	7.5	999	3	2	0	999	999	27	0	999	No	Alive	No	1
912	46	M	0	999	1	0	0	999	999	27	0	999	No	Alive	No
940	66	F	0	999	1	1	0	999	999	27	0	999	No	Alive	No	1											1
940	66	F	0	999	1	1	0	999	999	27	0	999	No	Alive	No	1											1																			1
170	8	F	19.3	999	2	1	0	999	999	28	0	999	No	Alive	No	2											2
649	31	M	10.5	999	2	2	0	999	999	28	0	999	No	Alive	No	2											2
649	31	M	10.5	999	2	2	0	999	999	28	0	999	No	Alive	No	1											1					1		1
860	27	M	0	999	2	1	0	999	999	28	0	999	No	Alive	No	1											1
860	29	M	0	999	2	1	0	999	999	28	0	999	No	Alive	No	1		1									1
860	33	M	0	999	2	1	0	999	999	28	0	999	No	Alive	No	1
860	35	M	0	999	2	1	0	999	999	28	0	999	No	Alive	No	1
860	37	M	0	999	2	1	0	999	999	28	0	999	No	Alive	No	2											1
881	42	F	0	999	1	0	0	999	999	28	0	999	No	Alive	No	2											2
881	42	F	0	999	1	0	0	999	999	28	0	999	No	Alive	No	1											1
881	43	F	0	999	1	0	0	999	999	28	0	999	No	Alive	No																						1
881	43	F	0	999	1	0	0	999	999	28	0	999	No	Alive	No	1																														1
881	44	F	0	999	1	0	0	999	999	28	0	999	No	Alive	No	1											1
881	44	F	0	999	1	0	0	999	999	28	0	999	No	Alive	No	2
569	39	F	7.5	999	3	3	0	999	999	29	0	999	No	Alive	No	1											2
569	40	F	7.5	999	3	3	0	999	999	29	0	999	No	Alive	No
569	41	F	7.5	999	3	3	0	999	999	29	0	999	No	Alive	No
569	41	F	7.5	999	3	3	0	999	999	29	0	999	No	Alive	No	1									1		1
569	43	F	7.5	999	3	3	0	999	999	29	0	999	No	Alive	No	0											0
569	43	F	7.5	999	3	3	0	999	999	29	0	999	No	Alive	No	1											2
569	43	F	7.5	999	3	3	0	999	999	29	0	999	No	Alive	No	1											2					1
860	51	M	0	999	2	1	0	999	999	29	0	999	No	Alive	No	1											1
635	54	F	10.5	999	1	1	0	999	999	30	0	999	No	Alive	No	1																														1
635	59	F	10.5	999	1	1	0	999	999	30	0	999	No	Alive	No	1											1
690	40	F	10.5	999	1	0	0	999	999	30	0	999	No	Alive	No	1											1																			1
690	59	F	10.5	999	1	0	0	999	999	31	0	999	No	Alive	No	1											1
97	44	F	24	999	1	2	0	999	999	32	0	999	No	Alive	No
98	8	F	24	999	3	2	0	999	999	32	0	999	No	Alive	No												1					1	1
345	45	F	0	999	3	3	0	999	999	32	0	999	No	Alive	No
345	51	F	0	999	3	3	0	999	999	32	0	999	No	Alive	No	1																														1
345	61	F	0	999	3	3	0	999	999	32	0	999	No	Alive	No	1																														0
846	33	F	0	999	4	3	0	999	999	32	0	999	No	Alive	No	2											2					2
884	27	F	0	999	2	1	0	999	999	33	0	999	No	Alive	No	1
884	28	F	0	999	2	1	0	999	999	33	0	999	No	Alive	No	1
884	28	F	0	999	2	1	0	999	999	33	0	999	No	Alive	No	1																1	1
884	30	F	0	999	2	1	0	999	999	33	0	999	No	Alive	No
884	32	F	0	999	2	1	0	999	999	33	0	999	No	Alive	No
884	33	F	0	999	2	1	0	999	999	33	0	999	No	Alive	No	1											0
556	43	F	7.5	999	1	0	0	999	999	36	0	999	No	Alive	No	1	0										1
556	44	F	7.5	999	1	0	0	999	999	36	0	999	No	Alive	No	1											2
556	45	F	7.5	999	1	0	0	999	999	36	0	999	No	Alive	No												4	4
556	46	F	7.5	999	1	0	0	999	999	36	0	999	No	Alive	No	1											1
556	49	F	7.5	999	1	0	0	999	999	36	0	999	No	Alive	No	0											0
556	50	F	7.5	999	1	0	0	999	999	36	0	999	No	Alive	No	0																					1									2
662	11	M	10.5	999	1	0	0	999	999	41	0	999	No	Alive	No			2
662	11	M	10.5	999	1	0	0	999	999	41	0	999	No	Alive	No																	1	1
662	15	M	10.5	999	1	0	0	999	999	41	0	999	No	Alive	No																															2
35	39	F	23.4	999			0	999	999	999	0	999	No	Alive	No
35	44	F	23.4	999			0	999	999	999	0	999	No	Alive	No	2											2																			2
103	53	F	0	999			0	999	999	999	0	999	No	Alive	No	1
103	59	F	0	999			0	999	999	999	0	999	No	Alive	No	1											2
103	64	F	0	999			0	999	999	999	0	999	No	Alive	No
220	34	M	11.6	999			0	999	999	999	0	999	No	Alive	No	1
220	45	M	11.6	999			0	999	999	999	0	999	No	Alive	No	1											2
220	47	M	11.6	999			0	999	999	999	0	999	No	Alive	No	0											0					0
324	56	M	5.3	999			0	999	999	999	0	999	No	Alive	No												3
324	59	M	5.3	999			0	999	999	999	0	999	No	Alive	No
324	60	M	5.3	999			0	999	999	999	0	999	No	Alive	No	1											1						0
324	63	M	5.3	999			0	999	999	999	0	999	No	Alive	No	0											0																			0
324	76	M	5.3	999			0	999	999	999	0	999	No	Alive	No	3																		2
331	24	M	5.3	999			0	999	999	999	0	999	No	Alive	No	1																	2
331	24	M	5.3	999			0	999	999	999	0	999	No	Alive	No																		4
331	25	M	5.3	999			0	999	999	999	0	999	No	Alive	No	1											1
331	26	M	5.3	999			0	999	999	999	0	999	No	Alive	No	0
331	26	M	5.3	999			0	999	999	999	0	999	No	Alive	No
331	27	M	5.3	999			0	999	999	999	0	999	No	Alive	No	1																1	1				1
331	28	M	5.3	999			0	999	999	999	0	999	No	Alive	No												1
331	29	M	5.3	999			0	999	999	999	0	999	No	Alive	No	1											1										1
331	30	M	5.3	999			0	999	999	999	0	999	No	Alive	No												2
331	31	M	5.3	999			0	999	999	999	0	999	No	Alive	No	2											2
331	33	M	5.3	999			0	999	999	999	0	999	No	Alive	No	1											1						1
446	55	F	4.6	999			0	999	999	999	0	999	No	Alive	No	2												1
446	56	F	4.6	999			0	999	999	999	0	999	No	Alive	No	0											0						0				0
446	57	F	4.6	999			0	999	999	999	0	999	No	Alive	No	1	0										1
446	61	F	4.6	999			0	999	999	999	0	999	No	Alive	No	1																					1									1
446	64	F	4.6	999			0	999	999	999	0	999	No	Alive	No	1											1
461	56	F	4.6	999			0	999	999	999	0	999	No	Alive	No	1	0										1																			1
461	56	F	4.6	999			0	999	999	999	0	999	No	Alive	No	2											2										2									2
461	66	F	4.6	999			0	999	999	999	0	999	No	Alive	No	2											2																			2
461	70	F	4.6	999			0	999	999	999	0	999	No	Alive	No	2											1																			1
461	78	F	4.6	999			0	999	999	999	0	999	No	Alive	No	0																					0									0
461	81	F	4.6	999			0	999	999	999	0	999	No	Alive	No	1											0																			0
461	82	F	4.6	999			0	999	999	999	0	999	No	Alive	No	2																2					2									2
473	43	M	4.6	999			0	999	999	999	0	999	No	Alive	No	1											1
473	43	M	4.6	999			0	999	999	999	0	999	No	Alive	No	2				0																										2
545	34	F	7.5	999			0	999	999	999	0	999	No	Alive	No	0
545	35	F	7.5	999			0	999	999	999	0	999	No	Alive	No	1																					1
545	36	F	7.5	999			0	999	999	999	0	999	No	Alive	No	1											1
545	41	F	7.5	999			0	999	999	999	0	999	No	Alive	No	1											1
547	44	F	7.5	999			0	999	999	999	0	999	No	Alive	No	1											1
547	50	F	7.5	999			0	999	999	999	0	999	No	Alive	No	1
547	54	F	7.5	999			0	999	999	999	0	999	No	Alive	No																						2
547	59	F	7.5	999			0	999	999	999	0	999	No	Alive	No	1											1										2
547	59	F	7.5	999			0	999	999	999	0	999	No	Alive	No	2											2										2
547	63	F	7.5	999			0	999	999	999	0	999	No	Alive	No
547	64	F	7.5	999			0	999	999	999	0	999	No	Alive	No																															1
601	41	M	7.5	999			0	999	999	999	0	999	No	Alive	No	0											0
601	47	M	7.5	999			0	999	999	999	0	999	No	Alive	No	1
601	52	M	7.5	999			0	999	999	999	0	999	No	Alive	No	2
601	59	M	7.5	999			0	999	999	999	0	999	No	Alive	No	2											2
601	59	M	7.5	999			0	999	999	999	0	999	No	Alive	No	2											2
601	61	M	7.5	999			0	999	999	999	0	999	No	Alive	No	1
601	61	M	7.5	999			0	999	999	999	0	999	No	Alive	No	1
646	21	F	10.5	999			0	999	999	999	0	999	No	Alive	No	1	0
646	23	F	10.5	999			0	999	999	999	0	999	No	Alive	No
646	31	F	10.5	999			0	999	999	999	0	999	No	Alive	No	1
670	18	F	10.5	999			0	999	999	999	0	999	No	Alive	No	1											1
670	27	F	10.5	999			0	999	999	999	0	999	No	Alive	No	2
687	23	M	10.5	999			0	999	999	999	0	999	No	Alive	No	2											2
687	23	M	10.5	999			0	999	999	999	0	999	No	Alive	No	1																2	2
687	24	M	10.5	999			0	999	999	999	0	999	No	Alive	No
687	27	M	10.5	999			0	999	999	999	0	999	No	Alive	No	1											1
687	28	M	10.5	999			0	999	999	999	0	999	No	Alive	No	0																	2
687	30	M	10.5	999			0	999	999	999	0	999	No	Alive	No	1
687	31	M	10.5	999			0	999	999	999	0	999	No	Alive	No	2											2
687	41	M	10.5	999			0	999	999	999	0	999	No	Alive	No	3
687	42	M	10.5	999			0	999	999	999	0	999	No	Alive	No	1											1							2
811	9	F	22.5	999			0	999	999	999	0	999	No	Alive	No	2																	2
852	36	F	0	999			0	999	999	999	0	999	No	Alive	No	0											1
852	38	F	0	999			0	999	999	999	0	999	No	Alive	No												1
852	44	F	0	999			0	999	999	999	0	999	No	Alive	No	2
852	45	F	0	999			0	999	999	999	0	999	No	Alive	No	1
852	46	F	0	999			0	999	999	999	0	999	No	Alive	No	0		1									1
852	49	F	0	999			0	999	999	999	0	999	No	Alive	No	1											1
852	50	F	0	999			0	999	999	999	0	999	No	Alive	No	1										2
852	50	F	0	999			0	999	999	999	0	999	No	Alive	No	0																					0			0
910	15	F	0	999			0	999	999	999	0	999	No	Alive	No
910	18	F	0	999			0	999	999	999	0	999	No	Alive	No	2											2
910	19	F	0	999			0	999	999	999	0	999	No	Alive	No
910	23	F	0	999			0	999	999	999	0	999	No	Alive	No	1																0
910	25	F	0	999			0	999	999	999	0	999	No	Alive	No	1
910	26	F	0	999			0	999	999	999	0	999	No	Alive	No	1											1
910	31	F	0	999			0	999	999	999	0	999	No	Alive	No	1											1
928	51	F	0	999			0	999	999	999	0	999	No	Alive	No	1																														1
928	51	F	0	999			0	999	999	999	0	999	No	Alive	No	2																		3
928	57	F	0	999			0	999	999	999	0	999	No	Alive	No
928	59	F	0	999			0	999	999	999	0	999	No	Alive	No	1																1
928	59	F	0	999			0	999	999	999	0	999	No	Alive	No	3
928	59	F	0	999			0	999	999	999	0	999	No	Alive	No
928	64	F	0	999			0	999	999	999	0	999	No	Alive	No	0
928	70	F	0	999			0	999	999	999	0	999	No	Alive	No
928	71	F	0	999			0	999	999	999	0	999	No	Alive	No														0
928	74	F	0	999			0	999	999	999	0	999	No	Alive	No	1																														1
928	74	F	0	999			0	999	999	999	0	999	No	Alive	No																															0
1034	32	M	0	999			0	999	999	999	0	999	No	Alive	No	2											2							2
1034	34	M	0	999			0	999	999	999	0	999	No	Alive	No	2											2
1034	36	M	0	999			0	999	999	999	0	999	No	Alive	No	2											2						0				1									1
1034	38	M	0	999			0	999	999	999	0	999	No	Alive	No												2										1
1034	43	M	0	999			0	999	999	999	0	999	No	Alive	No
1034	52	M	0	999			0	999	999	999	0	999	No	Alive	No	2											1
1040	48	F	0	999			0	999	999	999	0	999	No	Alive	No	0																					1									1
1040	51	F	0	999			0	999	999	999	0	999	No	Alive	No	1																														1
1040	59	F	0	999			0	999	999	999	0	999	No	Alive	No	1											1
1040	60	F	0	999			0	999	999	999	0	999	No	Alive	No	1											1
146	24	F	19.3	999	1	0	1	999	999	19	1	999	No	Alive	No
146	26	F	19.3	999	1	0	1	999	999	19	1	999	No	Alive	No	3																		3
611	33	M	12.7	999	1	0	0	999	999	19	1	999	No	Alive	No	1																					1
127	11	M	19.3	999	1	0	0	999	999	21	1	999	No	Alive	No	2											2					2	2
441	30	F	4.6	999	1	0	0	999	999	21	1	999	No	Alive	No	0																	1	1
1087	9	F	0	999	1	0	0	999	999	21	1	999	No	Alive	No	1																	1
256	3	F	11.6	999	3	2	0	999	999	22	1	999	No	Alive	No												1
256	12	F	11.6	999	3	2	0	999	999	22	1	999	No	Alive	No	1																		2
482	10	F	4.6	999	1	0	0	999	999	22	1	999	No	Alive	No	1	1										2
482	13	F	4.6	999	1	0	0	999	999	22	1	999	No	Alive	No	0	2
482	14	F	4.6	999	1	0	0	999	999	22	1	999	No	Alive	No	0											0																	0
482	15	F	4.6	999	1	0	0	999	999	22	1	999	No	Alive	No	2											2
482	17	F	4.6	999	1	0	0	999	999	22	1	999	No	Alive	No	1
482	19	F	4.6	999	1	0	0	999	999	22	1	999	No	Alive	No	3											3
482	29	F	4.6	999	1	0	0	999	999	22	1	999	No	Alive	No	2											2
982	53	F	0	999	1	1	0	999	999	22	1	999	No	Alive	No
982	57	F	0	999	1	1	0	999	999	22	1	999	No	Alive	No
982	60	F	0	999	1	1	0	999	999	22	1	999	No	Alive	No	1																1														1
1047	23	F	0	999	1	0	0	999	999	22	1	999	No	Alive	No												1
1047	26	F	0	999	1	0	0	999	999	22	1	999	No	Alive	No	1
1047	28	F	0	999	1	0	0	999	999	22	1	999	No	Alive	No	0																					0									0
1047	28	F	0	999	1	0	0	999	999	22	1	999	No	Alive	No	1											1
1047	35	F	0	999	1	0	0	999	999	22	1	999	No	Alive	No	1											1																			2
482	38	F	4.6	999	1	0	0	999	999	23	1	999	No	Alive	No	2
525	25	M	7.5	999	1	0	0	999	999	23	1	999	No	Alive	No	0																		1												1
525	26	M	7.5	999	1	0	0	999	999	23	1	999	No	Alive	No	2											2							2
525	30	M	7.5	999	1	0	0	999	999	23	1	999	No	Alive	No	1											1
525	31	M	7.5	999	1	0	0	999	999	23	1	999	No	Alive	No	0											0
525	33	M	7.5	999	1	0	0	999	999	23	1	999	No	Alive	No	1											2
525	33	M	7.5	999	1	0	0	999	999	23	1	999	No	Alive	No	1											1					1
525	37	M	7.5	999	1	0	0	999	999	23	1	999	No	Alive	No	1											1
525	39	M	7.5	999	1	0	0	999	999	23	1	999	No	Alive	No	1
525	40	M	7.5	999	1	0	0	999	999	23	1	999	No	Alive	No	2											2
712	12	M	13.2	999	1	1	0	999	999	23	1	999	No	Alive	No	1		1									1						1
712	18	M	13.2	999	1	1	0	999	999	23	1	999	No	Alive	No	0											1							1
712	23	M	13.2	999	1	1	0	999	999	23	1	999	No	Alive	No	1
712	24	M	13.2	999	1	1	0	999	999	23	1	999	No	Alive	No												1						1
783	15	F	20.4	999	1	0	0	999	999	23	1	999	No	Alive	No	1											1						2
982	72	F	0	999	1	1	0	999	999	23	1	999	No	Alive	No	1											0
982	76	F	0	999	1	1	0	999	999	23	1	999	No	Alive	No
1047	38	F	0	999	1	0	0	999	999	23	1	999	No	Alive	No	2											1
525	50	M	7.5	999	1	0	0	999	999	24	1	999	No	Alive	No																		3
783	32	F	20.4	999	1	0	0	999	999	24	1	999	No	Alive	No	4																	4				1
819	31	F	0	999	2	2	0	999	999	24	1	999	No	Alive	No	2
819	31	F	0	999	2	2	0	999	999	24	1	999	No	Alive	No												2
819	32	F	0	999	2	2	0	999	999	24	1	999	No	Alive	No	1											1
819	35	F	0	999	2	2	0	999	999	24	1	999	No	Alive	No	2											2
819	39	F	0	999	2	2	0	999	999	24	1	999	No	Alive	No	1											1										1
848	13	F	0	999	1	1	0	999	999	25	1	999	No	Alive	No	2																	2
848	14	F	0	999	1	1	0	999	999	25	1	999	No	Alive	No	0											0
848	21	F	0	999	1	1	0	999	999	25	1	999	No	Alive	No
848	22	F	0	999	1	1	0	999	999	25	1	999	No	Alive	No	1											1					0	1
848	24	F	0	999	1	1	0	999	999	25	1	999	No	Alive	No	1
678	20	M	10.5	999	1	0	0	999	999	26	1	999	No	Alive	No	1											2
678	26	M	10.5	999	1	0	0	999	999	26	1	999	No	Alive	No	1											1
678	29	M	10.5	999	1	0	0	999	999	26	1	999	No	Alive	No	2											2
678	38	M	10.5	999	1	0	0	999	999	26	1	999	No	Alive	No	1											1
823	24	F	7.5	999	2	1	0	999	999	26	1	999	No	Alive	No	1																	2
823	24	F	7.5	999	2	1	0	999	999	26	1	999	No	Alive	No			2																			2
678	39	M	10.5	999	1	0	0	999	999	27	1	999	No	Alive	No																		2
678	46	M	10.5	999	1	0	0	999	999	27	1	999	No	Alive	No
678	46	M	10.5	999	1	0	0	999	999	27	1	999	No	Alive	No
465	29	F	4.6	999	4	3	0	999	999	31	1	999	No	Alive	No	1											2
465	30	F	4.6	999	4	3	0	999	999	31	1	999	No	Alive	No	1											1
746	39	F	11.4	999	3	2	0	999	999	36	1	999	No	Alive	No	2											1										2
746	46	F	11.4	999	3	2	0	999	999	36	1	999	No	Alive	No												0										0
746	54	F	11.4	999	3	2	0	999	999	37	1	999	No	Alive	No	1																1	1				1									1
563	25	F	7.5	999	6	5	0	999	999	52	1	999	No	Alive	No	3											3
563	26	F	7.5	999	6	5	0	999	999	52	1	999	No	Alive	No	2
563	31	F	7.5	999	6	5	0	999	999	52	1	999	No	Alive	No	2											2							2
563	36	F	7.5	999	6	5	0	999	999	52	1	999	No	Alive	No
563	39	F	7.5	999	6	5	0	999	999	52	1	999	No	Alive	No	1											1					1
563	39	F	7.5	999	6	5	0	999	999	52	1	999	No	Alive	No	2		2
563	45	F	7.5	999	6	5	0	999	999	53	1	999	No	Alive	No			2
563	46	F	7.5	999	6	5	0	999	999	53	1	999	No	Alive	No	2											2
563	47	F	7.5	999	6	5	0	999	999	53	1	999	No	Alive	No	2																														2
563	51	F	7.5	999	6	5	0	999	999	53	1	999	No	Alive	No	1											1
109	25	F	25.6	999			0	999	999	999	1	999	No	Alive	No	0																					0
109	25	F	25.6	999			0	999	999	999	1	999	No	Alive	No	0											0					0	0
109	27	F	25.6	999			0	999	999	999	1	999	No	Alive	No	1													0			0	0
109	30	F	25.6	999			0	999	999	999	1	999	No	Alive	No	1											1										1
708	44	M	10.5	999			0	999	999	999	1	999	No	Alive	No	3
708	45	M	10.5	999			0	999	999	999	1	999	No	Alive	No	1											1																			1
708	57	M	10.5	999			0	999	999	999	1	999	No	Alive	No	2											2							2
972	39	M	0	999			0	999	999	999	1	999	No	Alive	No	2											2
972	52	M	0	999			0	999	999	999	1	999	No	Alive	No	1
972	54	M	0	999			0	999	999	999	1	999	No	Alive	No
972	64	M	0	999			0	999	999	999	1	999	No	Alive	No	1
243	47	F	11.6	2	1	2	0	1	999	23	0	30	Yes	Alive	No	1											1
243	48	F	11.6	2	1	2	0	1	999	23	0	30	Yes	Alive	No	1											1
905	42	F	0	2	2	2	0	1	999	27	0	32	Yes	Alive	No	1
905	48	F	0	2	2	2	0	1	999	27	0	32	Yes	Alive	No	2																														1
905	48	F	0	2	2	2	0	1	999	27	0	32	Yes	Alive	No
905	49	F	0	2	2	2	0	1	999	27	0	32	Yes	Alive	No	1																				2
905	56	F	0	2	2	2	0	1	999	27	0	32	Yes	Alive	No																						1
909	7	M	0	2	3	2	0	1	999	27	0	32	Yes	Alive	No		0
909	9	M	0	2	3	2	0	1	999	27	0	32	Yes	Alive	No	1
909	12	M	0	2	3	2	0	1	999	27	0	32	Yes	Alive	No	2											2
909	13	M	0	2	3	2	0	1	999	27	0	32	Yes	Alive	No
909	13	M	0	2	3	2	0	1	999	27	0	32	Yes	Alive	No
909	19	M	0	2	3	2	0	1	999	27	0	32	Yes	Alive	No	2											1							1
909	20	M	0	2	3	2	0	1	999	27	0	32	Yes	Alive	No	1											1
193	48	M	16.4	4	2	3	0	1	999	27	0	32	Yes	Alive	No
194	26	M	16.4	4	3	3	0	1	999	27	0	32	Yes	Alive	No	1											1
194	27	M	16.4	4	3	3	0	1	999	27	0	32	Yes	Alive	No	2																					2									2
921	27	F	0	0	1	0	0	1	999	25	1	34	Yes	Alive	No	1											1
921	28	F	0	0	1	0	0	1	999	25	1	34	Yes	Alive	No	1																0	0
921	28	F	0	0	1	0	0	1	999	25	1	34	Yes	Alive	No	1											1										1
921	29	F	0	0	1	0	0	1	999	25	1	34	Yes	Alive	No
921	34	F	0	0	1	0	0	1	999	25	1	34	Yes	Alive	No	2																					2
921	35	F	0	0	1	0	0	1	999	25	1	34	Yes	Alive	No	2											1
921	39	F	0	0	1	0	0	1	999	25	1	34	Yes	Alive	No	1											1																			2
240	35	F	0	1	1	0	0	1	999	27	0	35	Yes	Alive	No	2	0										2
240	39	F	0	1	1	0	0	1	999	27	0	35	Yes	Alive	No	1											1
240	41	F	0	1	1	0	0	1	999	27	0	35	Yes	Alive	No	2																		2	2
240	41	F	0	1	1	0	0	1	999	27	0	35	Yes	Alive	No	2											2
240	48	F	0	1	1	0	0	1	999	27	0	35	Yes	Alive	No	2											2
921	48	F	0	0	1	0	0	1	1	26	1	35	Yes	Alive	No	1																1
921	48	F	0	0	1	0	0	1	1	26	1	35	Yes	Alive	No	1											1
921	49	F	0	0	1	0	0	1	1	26	1	35	Yes	Alive	No																						1
894	21	F	0	2	3	2	0	1	1	28	0	37	Yes	Alive	No	2										1
287	47	F	4.6	7	5	6	0	1	2	28	0	37	Yes	Alive	No
287	57	F	4.6	7	5	6	0	1	2	28	0	37	Yes	Alive	No	1																														1
542	40	F	7.5	1	1	1	0	1	1	24	1	37	Yes	Alive	No	1																					2
542	42	F	7.5	1	1	1	0	1	1	24	1	37	Yes	Alive	No	1																1					1									1
287	69	F	4.6	7	5	6	0	1	2	29	0	38	Yes	Alive	No	1
886	33	F	0	4	3	4	0	1	999	28	999	38	Yes	Alive	No
886	33	F	0	4	3	4	0	1	999	28	999	38	Yes	Alive	No	0											1
886	34	F	0	4	3	4	0	1	999	28	999	38	Yes	Alive	No	1											2
886	36	F	0	4	3	4	0	1	999	28	999	38	Yes	Alive	No											1
886	36	F	0	4	3	4	0	1	999	28	999	38	Yes	Alive	No
886	37	F	0	4	3	4	0	1	999	28	999	38	Yes	Alive	No	1	0										1							1
886	39	F	0	4	3	4	0	1	999	28	999	38	Yes	Alive	No	1											0										0
886	40	F	0	4	3	4	0	1	999	28	999	38	Yes	Alive	No
886	40	F	0	4	3	4	0	1	999	28	999	38	Yes	Alive	No												2
886	42	F	0	4	3	4	0	1	999	28	999	38	Yes	Alive	No	1											1
886	43	F	0	4	3	4	0	1	999	28	999	38	Yes	Alive	No	2																					2
886	44	F	0	4	3	4	0	1	999	28	999	38	Yes	Alive	No	2											2
886	44	F	0	4	3	4	0	1	999	28	999	38	Yes	Alive	No	0											0
886	45	F	0	4	3	4	0	1	999	28	999	38	Yes	Alive	No	1											1
886	46	F	0	4	3	4	0	1	999	28	999	38	Yes	Alive	No	1		2									1
886	46	F	0	4	3	4	0	1	999	28	999	38	Yes	Alive	No
886	46	F	0	4	3	4	0	1	999	28	999	38	Yes	Alive	No			2
886	47	F	0	4	3	4	0	1	999	28	999	38	Yes	Alive	No	1
886	48	F	0	4	3	4	0	1	999	28	999	38	Yes	Alive	No	1
886	48	F	0	4	3	4	0	1	999	28	999	38	Yes	Alive	No		3	3
886	48	F	0	4	3	4	0	1	999	28	999	38	Yes	Alive	No
886	49	F	0	4	3	4	0	1	999	28	999	38	Yes	Alive	No	1											1
475	14	M	0	1	1	1	0	1	999	19	0	39	Yes	Alive	No	1											1
475	21	M	0	1	1	1	0	1	999	19	0	39	Yes	Alive	No	1																	4
475	23	M	0	1	1	1	0	1	999	19	0	39	Yes	Alive	No	1
222	28	F	11.6	5	5	5	0	1	1	31	0	39	Yes	Alive	No	0											1					1	1
886	53	F	0	4	3	4	0	1	1	29	999	39	Yes	Alive	No			2
886	53	F	0	4	3	4	0	1	1	29	999	39	Yes	Alive	No	1											1
886	55	F	0	4	3	4	0	1	1	29	999	39	Yes	Alive	No
886	58	F	0	4	3	4	0	1	1	29	999	39	Yes	Alive	No	1											0
886	59	F	0	4	3	4	0	1	1	29	999	39	Yes	Alive	No												1
886	60	F	0	4	3	4	0	1	1	29	999	39	Yes	Alive	No	1											2
886	60	F	0	4	3	4	0	1	1	29	999	39	Yes	Alive	No	5											5
475	33	M	0	1	1	1	0	1	1	20	0	40	Yes	Alive	No
916	51	F	0	7	1	2	0	1	2	31	0	40	Yes	Alive	No	2											1																			1
916	56	F	0	7	1	2	0	1	2	31	0	40	Yes	Alive	No
916	61	F	0	7	1	2	0	1	2	31	0	40	Yes	Alive	No	2											2
949	24	M	0	16	5	5	0	1	3	32	0	40	Yes	Alive	No
949	25	M	0	16	5	5	0	1	3	32	0	40	Yes	Alive	No																				1
949	26	M	0	16	5	5	0	1	3	32	0	40	Yes	Alive	No	1																1	1
949	27	M	0	16	5	5	0	1	3	32	0	40	Yes	Alive	No	1																														1
949	27	M	0	16	5	5	0	1	3	32	0	40	Yes	Alive	No	2	0																				0
949	28	M	0	16	5	5	0	1	3	32	0	40	Yes	Alive	No	1	0																				1
949	28	M	0	16	5	5	0	1	3	32	0	40	Yes	Alive	No	1	0																1
949	29	M	0	16	5	5	0	1	3	32	0	40	Yes	Alive	No
949	30	M	0	16	5	5	0	1	3	32	0	40	Yes	Alive	No
949	30	M	0	16	5	5	0	1	3	32	0	40	Yes	Alive	No																	0	0
949	30	M	0	16	5	5	0	1	3	32	0	40	Yes	Alive	No																		2
949	32	M	0	16	5	5	0	1	3	32	0	40	Yes	Alive	No	0																														0
949	33	M	0	16	5	5	0	1	3	32	0	40	Yes	Alive	No	1											2																			1
949	36	M	0	16	5	5	0	1	3	32	0	40	Yes	Alive	No	2											2
949	36	M	0	16	5	5	0	1	3	32	0	40	Yes	Alive	No
949	39	M	0	16	5	5	0	1	3	32	0	40	Yes	Alive	No	1		2
949	41	M	0	16	5	5	0	1	3	32	0	40	Yes	Alive	No	2
950	53	M	0	16	4	5	0	1	3	32	0	40	Yes	Alive	No	2	0																													2
950	62	M	0	16	4	5	0	1	3	32	0	40	Yes	Alive	No	1											1					1														1
950	63	M	0	16	4	5	0	1	3	32	0	40	Yes	Alive	No	0																														0
950	64	M	0	16	4	5	0	1	3	32	0	40	Yes	Alive	No												1
950	67	M	0	16	4	5	0	1	3	32	0	40	Yes	Alive	No	1																		1
950	68	M	0	16	4	5	0	1	3	32	0	40	Yes	Alive	No	1
950	70	M	0	16	4	5	0	1	3	32	0	40	Yes	Alive	No	2
627	40	F	10.5	16	5	5	0	1	3	33	0	40	Yes	Alive	No	1
627	42	F	10.5	16	5	5	0	1	3	33	0	40	Yes	Alive	No	2																														2
124	18	M	19.3	6	1	1	0	2	2	21	0	41	Yes	Alive	No	1											1					1
124	25	M	19.3	6	1	1	0	2	2	21	0	41	Yes	Alive	No	1											2
124	32	M	19.3	6	1	1	0	2	2	21	0	41	Yes	Alive	No	2																		2												2
627	60	F	10.5	16	5	5	0	1	3	34	0	41	Yes	Alive	No																	2
627	60	F	10.5	16	5	5	0	1	3	34	0	41	Yes	Alive	No	1											1					0
651	18	M	10.5	3	5	4	1	1	1	36	0	41	Yes	Alive	No
651	21	M	10.5	3	5	4	1	1	1	36	0	41	Yes	Alive	No	1																	2
651	24	M	10.5	3	5	4	1	1	1	36	0	41	Yes	Alive	No	1											2
124	37	M	19.3	6	1	1	0	2	2	22	0	42	Yes	Alive	No
890	56	M	0	6	5	5	0	1	2	34	0	42	Yes	Alive	No	1											1
890	58	M	0	6	5	5	0	1	2	34	0	42	Yes	Alive	No	1																				2
890	59	M	0	6	5	5	0	1	2	34	0	42	Yes	Alive	No	1
890	60	M	0	6	5	5	0	1	2	34	0	42	Yes	Alive	No												2					1
890	63	M	0	6	5	5	0	1	2	34	0	42	Yes	Alive	No	1											2		2			1
895	18	M	0	6	6	5	0	1	2	34	0	42	Yes	Alive	No												2
895	20	M	0	6	6	5	0	1	2	34	0	42	Yes	Alive	No			2															4
895	25	M	0	6	6	5	0	1	2	34	0	42	Yes	Alive	No	1											1
895	25	M	0	6	6	5	0	1	2	34	0	42	Yes	Alive	No	0	0	1									3
956	64	F	0	6	4	4	0	1	2	35	0	42	Yes	Alive	No	1											1		1																	1
956	69	F	0	6	4	4	0	1	2	35	0	42	Yes	Alive	No	1											0																			1
924	51	F	0	6	5	6	0	1	1	36	1	42	Yes	Alive	No	1											1					0
924	57	F	0	6	5	6	0	1	1	36	1	42	Yes	Alive	No	0											0
924	57	F	0	6	5	6	0	1	1	36	1	42	Yes	Alive	No	1											1
302	29	M	10.8	7	7	7	0	1	999	40	1	42	Yes	Alive	No	1											1
520	59	F	16.8	3	1	2	0	1	999	28	1	43	Yes	Alive	No	3											3
520	67	F	16.8	3	1	2	0	1	999	28	1	43	Yes	Alive	No	2											2
520	69	F	16.8	3	1	2	0	1	999	28	1	43	Yes	Alive	No	1											1
394	33	M	5.3	5	5	5	0	1	999	32	0	44	Yes	Alive	No	0											0
520	77	F	16.8	3	1	2	0	1	1	29	1	44	Yes	Alive	No	0											1										1									0
1025	51	M	0	3	2	2	0	1	1	29	1	44	Yes	Alive	No
454	21	F	4.6	12	5	5	0	2	2	31	0	47	Yes	Alive	No	1											1
454	26	F	4.6	12	5	5	0	2	2	31	0	47	Yes	Alive	No	0																								0
351	28	F	5.3	10	9	9	0	1	2	40	0	48	Yes	Alive	No	1											1					1
351	29	F	5.3	10	9	9	0	1	2	40	0	48	Yes	Alive	No	1											1
351	32	F	5.3	10	9	9	0	1	2	40	0	48	Yes	Alive	No												1
976	31	F	0	10	3	3	0	3	4	30	0	49	Yes	Alive	No	4																	2
976	32	F	0	10	3	3	0	3	4	30	0	49	Yes	Alive	No												2
976	37	F	0	10	3	3	0	3	4	30	0	49	Yes	Alive	No	2
976	42	F	0	10	3	3	0	3	4	30	0	49	Yes	Alive	No	0											1
976	43	F	0	10	3	3	0	3	4	30	0	49	Yes	Alive	No
700	52	F	10.5	13	3	3	0	1	2	32	0	49	Yes	Alive	No
700	56	F	10.5	13	3	3	0	1	2	32	0	49	Yes	Alive	No	3											3										3									3
700	59	F	10.5	13	3	3	0	1	2	32	0	49	Yes	Alive	No	1											1																			2
700	62	F	10.5	13	3	3	0	1	2	32	0	49	Yes	Alive	No	2																					1									2
700	67	F	10.5	13	3	3	0	1	2	32	0	49	Yes	Alive	No	1																					2
976	57	F	0	10	3	3	0	3	4	31	0	50	Yes	Alive	No
161	44	F	19.3	9	6	6	0	1	2	39	0	52	Yes	Alive	No	0											0
161	48	F	19.3	9	6	6	0	1	2	39	0	52	Yes	Alive	No	2											2		2					1												2
161	48	F	19.3	9	6	6	0	1	2	39	0	52	Yes	Alive	No	4											2
161	50	F	19.3	9	6	6	0	1	2	39	0	52	Yes	Alive	No	1
962	9	F	4.6	8	3	3	0	1	2	26	0	53	Yes	Alive	No	2																1
962	10	F	4.6	8	3	3	0	1	2	26	0	53	Yes	Alive	No	1											1							0
962	11	F	4.6	8	3	3	0	1	2	26	0	53	Yes	Alive	No																		2
962	11	F	4.6	8	3	3	0	1	2	26	0	53	Yes	Alive	No																		0
962	12	F	4.6	8	3	3	0	1	2	26	0	53	Yes	Alive	No	1	0
962	12	F	4.6	8	3	3	0	1	2	26	0	53	Yes	Alive	No	1	0															1	1
962	14	F	4.6	8	3	3	0	1	2	26	0	53	Yes	Alive	No	1	0										1
962	15	F	4.6	8	3	3	0	1	2	26	0	53	Yes	Alive	No	1	0
962	16	F	4.6	8	3	3	0	1	2	26	0	53	Yes	Alive	No																	1	1
962	17	F	4.6	8	3	3	0	1	2	26	0	53	Yes	Alive	No	1																			1
962	17	F	4.6	8	3	3	0	1	2	26	0	53	Yes	Alive	No	1
962	20	F	4.6	8	3	3	0	1	2	26	0	53	Yes	Alive	No												1						2		2
962	24	F	4.6	8	3	3	0	1	2	26	0	53	Yes	Alive	No	1																			1		1
955	49	F	0	8	5	4	0	1	2	44	0	53	Yes	Alive	No
955	50	F	0	8	5	4	0	1	2	44	0	53	Yes	Alive	No	2	0										1		2
955	52	F	0	8	5	4	0	1	2	44	0	53	Yes	Alive	No												1
955	54	F	0	8	5	4	0	1	2	44	0	53	Yes	Alive	No
955	56	F	0	8	5	4	0	1	2	44	0	53	Yes	Alive	No	1
384	8	F	5.3	15	4	4	1	1	2	29	0	54	Yes	Alive	No																	2	2
384	10	F	5.3	15	4	4	1	1	2	29	0	54	Yes	Alive	No	2											2						2
384	10	F	5.3	15	4	4	1	1	2	29	0	54	Yes	Alive	No												2
1009	24	F	0	17	5	5	0	1	3	31	0	56	Yes	Alive	No
1009	29	F	0	17	5	5	0	1	3	31	0	56	Yes	Alive	No
455	38	M	4.6	6	6	6	0	1	999	38	0	56	Yes	Alive	No	1											2
455	39	M	4.6	6	6	6	0	1	999	38	0	56	Yes	Alive	No
435	53	F	4.6	17	6	7	0	1	3	36	0	57	Yes	Alive	No	2
435	55	F	4.6	17	6	7	0	1	3	36	0	57	Yes	Alive	No	1
435	59	F	4.6	17	6	7	0	1	3	36	0	57	Yes	Alive	No	1																					2									1
455	51	M	4.6	6	6	6	0	1	1	39	0	57	Yes	Alive	No
129	65	F	19.3	7	3	3	0	1	3	34	0	58	Yes	Alive	No	2											2					2
598	39	F	7.5	11	5	5	0	1	4	35	0	58	Yes	Alive	No	1											2
381	41	F	5.3	9	6	5	0	1	2	47	0	58	Yes	Alive	No	1																					1
108	44	F	0	6	5	5	0	1	2	34	0	59	Yes	Alive	No
108	46	F	0	6	5	5	0	1	2	34	0	59	Yes	Alive	No	1											1
644	45	F	10.5	11	9	9	0	1	2	43	0	60	Yes	Alive	No	2											2
238	50	F	11.6	7	9	8	0	2	4	39	0	62	Yes	Alive	No	1											2							1
238	57	F	11.6	7	9	8	0	2	4	39	0	62	Yes	Alive	No	1											1																			0
238	59	F	11.6	7	9	8	0	2	4	39	0	62	Yes	Alive	No	1											0
238	63	F	11.6	7	9	8	0	2	4	39	0	62	Yes	Alive	No	1																					2									1
238	71	F	11.6	7	9	8	0	2	4	40	0	63	Yes	Alive	No	1											1																			1
464	40	F	4.6	15	8	8	0	1	2	38	0	64	Yes	Alive	No
464	43	F	4.6	15	8	8	0	1	2	38	0	64	Yes	Alive	No	2											1
471	30	F	4.6	14	7	7	0	1	2	37	1	65	Yes	Alive	No	1
280	49	F	11.6	16	8	8	0	1	2	37	0	66	Yes	Alive	No	1																														2
280	51	F	11.6	16	8	8	0	1	2	37	0	66	Yes	Alive	No																		0				0									0
280	54	F	11.6	16	8	8	0	1	2	37	0	66	Yes	Alive	No
280	62	F	11.6	16	8	8	0	1	2	37	0	66	Yes	Alive	No	2
280	63	F	11.6	16	8	8	0	1	2	37	0	66	Yes	Alive	No
665	22	M	10.5	11	2	1	0	4	4	30	0	67	Yes	Alive	No
280	69	F	11.6	16	8	8	0	1	2	38	0	67	Yes	Alive	No	1																					1									1
280	70	F	11.6	16	8	8	0	1	2	38	0	67	Yes	Alive	No			0
551	48	F	7.5	6	7	6	0	1	3	40	0	70	Yes	Alive	No												2
192	41	M	16.4	2	3	2	0	1	999	30	1	70	Yes	Alive	No	2
192	51	M	16.4	2	3	2	0	1	999	30	1	70	Yes	Alive	No	2
247	37	M	11.6	14	6	6	0	1	3	37	0	71	Yes	Alive	No	1																														1
247	37	M	11.6	14	6	6	0	1	3	37	0	71	Yes	Alive	No	1	0										1
551	70	F	7.5	6	7	6	0	1	3	41	0	71	Yes	Alive	No	1											1																			1
648	13	M	10.5	14	8	7	1	999	999	37	0	48	No	Dead	No	1											2
648	21	M	10.5	14	8	7	1	999	999	37	0	48	No	Dead	No
723	14	M	13.2	14	9	8	0	999	999	42	0	49	No	Dead	No	2																2	2
723	16	M	13.2	14	9	8	0	999	999	42	0	49	No	Dead	No	2											2					2	2
723	19	M	13.2	14	9	8	0	999	999	42	0	49	No	Dead	No	1											2						2
723	25	M	13.2	14	9	8	0	999	999	42	0	49	No	Dead	No	1											1					1														1
723	27	M	13.2	14	9	8	0	999	999	42	0	49	No	Dead	No	2											2
669	36	F	0	6	5	4	0	999	999	34	0	59	No	Dead	No	1
669	41	F	0	6	5	4	0	999	999	34	0	59	No	Dead	No		1
669	41	F	0	6	5	4	0	999	999	34	0	59	No	Dead	No
669	44	F	0	6	5	4	0	999	1	35	0	60	No	Dead	No	1											1
255	15	M	11.6	12	9	8	0	999	999	41	0	65	No	Dead	No	2
255	17	M	11.6	12	9	8	0	999	999	41	0	65	No	Dead	No	2																2
255	17	M	11.6	12	9	8	0	999	999	41	0	65	No	Dead	No
255	17	M	11.6	12	9	8	0	999	999	41	0	65	No	Dead	No
255	18	M	11.6	12	9	8	0	999	999	41	0	65	No	Dead	No																		1
255	24	M	11.6	12	9	8	0	999	999	41	0	65	No	Dead	No	1											1
255	26	M	11.6	12	9	8	0	999	999	41	0	65	No	Dead	No	2
255	27	M	11.6	12	9	8	0	999	999	41	0	65	No	Dead	No												1
255	37	M	11.6	12	9	8	0	999	1	42	0	66	No	Dead	No			1
323	28	M	5.3	999	6	5	0	999	999	32	0	999	No	Dead	No	0											1					0	0
323	29	M	5.3	999	6	5	0	999	999	32	0	999	No	Dead	No	2											2
323	31	M	5.3	999	6	5	0	999	999	32	0	999	No	Dead	No																	0
323	33	M	5.3	999	6	5	0	999	999	32	0	999	No	Dead	No												2							4
470	19	F	4.6	999	1	0	0	999	999	32	0	999	No	Dead	No																		1
470	20	F	4.6	999	1	0	0	999	999	32	0	999	No	Dead	No	3											3						3
470	24	F	4.6	999	1	0	0	999	999	32	0	999	No	Dead	No
323	50	M	5.3	999	6	5	0	999	999	33	0	999	No	Dead	No
323	51	M	5.3	999	6	5	0	999	999	33	0	999	No	Dead	No
470	32	F	4.6	999	1	0	0	999	999	33	0	999	No	Dead	No
470	35	F	4.6	999	1	0	0	999	999	33	0	999	No	Dead	No	1
305	26	M	10.8	0	5	5	0	999	999	35	0	18	No	Alive	Yes	1
305	27	M	10.8	0	5	5	0	999	999	35	0	18	No	Alive	Yes	1											1						1
305	36	M	10.8	0	5	5	0	999	999	35	0	18	No	Alive	Yes
51	5	M	23.4	1	2	1	0	999	999	25	1	23	No	Alive	Yes	2											2
51	6	M	23.4	1	2	1	0	999	999	25	1	23	No	Alive	Yes	2											2
51	7	M	23.4	1	2	1	0	999	999	25	1	23	No	Alive	Yes
51	12	M	23.4	1	2	1	0	999	999	25	1	23	No	Alive	Yes	1											1					1		1
51	15	M	23.4	1	2	1	0	999	999	25	1	23	No	Alive	Yes	2											2
2	30	M	30	2	1	1	0	999	999	20	0	27	No	Alive	Yes	1
2	31	M	30	2	1	1	0	999	999	20	0	27	No	Alive	Yes	2
578	5	M	7.5	0	1	0	0	999	999	16	0	28	No	Alive	Yes	0	0
578	5	M	7.5	0	1	0	0	999	999	16	0	28	No	Alive	Yes	1											1
578	6	M	7.5	0	1	0	0	999	999	16	0	28	No	Alive	Yes
578	7	M	7.5	0	1	0	0	999	999	16	0	28	No	Alive	Yes												1
578	7	M	7.5	0	1	0	0	999	999	16	0	28	No	Alive	Yes												1
578	10	M	7.5	0	1	0	0	999	999	16	0	28	No	Alive	Yes	1											1
578	13	M	7.5	0	1	0	0	999	999	16	0	28	No	Alive	Yes	1											0
578	14	M	7.5	0	1	0	0	999	999	16	0	28	No	Alive	Yes	2											2
578	14	M	7.5	0	1	0	0	999	999	16	0	28	No	Alive	Yes	2											2
578	15	M	7.5	0	1	0	0	999	999	16	0	28	No	Alive	Yes	1											1
578	15	M	7.5	0	1	0	0	999	999	16	0	28	No	Alive	Yes	1											1
578	16	M	7.5	0	1	0	0	999	999	16	0	28	No	Alive	Yes	2											2
578	17	M	7.5	0	1	0	0	999	999	16	0	28	No	Alive	Yes	2		2											2
578	17	M	7.5	0	1	0	0	999	999	16	0	28	No	Alive	Yes	2											2
578	17	M	7.5	0	1	0	0	999	999	16	0	28	No	Alive	Yes	2											4
578	18	M	7.5	0	1	0	0	999	999	16	0	28	No	Alive	Yes	0											0					0
578	18	M	7.5	0	1	0	0	999	999	16	0	28	No	Alive	Yes	2											2					2
578	19	M	7.5	0	1	0	0	999	999	16	0	28	No	Alive	Yes	2											2
290	45	F	11.6	3	1	3	0	999	999	24	0	28	No	Alive	Yes	1	0										1
291	16	M	11.6	3	2	3	0	999	999	24	0	28	No	Alive	Yes	0	0															0
291	18	M	11.6	3	2	3	0	999	999	24	0	28	No	Alive	Yes	1											1
291	19	M	11.6	3	2	3	0	999	999	24	0	28	No	Alive	Yes	1											1					1
291	28	M	11.6	3	2	3	0	999	999	24	0	28	No	Alive	Yes	2											2
291	32	M	11.6	3	2	3	0	999	999	24	0	28	No	Alive	Yes	1
578	19	M	7.5	0	1	0	0	999	999	17	0	29	No	Alive	Yes	2											2
578	20	M	7.5	0	1	0	0	999	999	17	0	29	No	Alive	Yes	2											2
578	20	M	7.5	0	1	0	0	999	999	17	0	29	No	Alive	Yes	1											1						1
578	20	M	7.5	0	1	0	0	999	999	17	0	29	No	Alive	Yes												1
578	21	M	7.5	0	1	0	0	999	999	17	0	29	No	Alive	Yes	1											2						2
578	25	M	7.5	0	1	0	0	999	999	17	0	29	No	Alive	Yes												2						2
578	27	M	7.5	0	1	0	0	999	999	17	0	29	No	Alive	Yes	2											1					0
578	27	M	7.5	0	1	0	0	999	999	17	0	29	No	Alive	Yes	1											1
290	63	F	11.6	3	1	3	0	999	999	25	0	29	No	Alive	Yes	1											2																			1
251	4	F	11.6	0	1	0	0	999	999	18	1	29	No	Alive	Yes	1											1										1
251	5	F	11.6	0	1	0	0	999	999	18	1	29	No	Alive	Yes												0					0
251	9	F	11.6	0	1	0	0	999	999	18	1	29	No	Alive	Yes	0											0						0
251	10	F	11.6	0	1	0	0	999	999	18	1	29	No	Alive	Yes
343	9	M	5.3	0	1	0	0	999	999	20	1	29	No	Alive	Yes	1											1
343	12	M	5.3	0	1	0	0	999	999	20	1	29	No	Alive	Yes	1											2
1041	3	M	0	0	1	0	0	999	999	20	0	30	No	Alive	Yes	1											1
1041	4	M	0	0	1	0	0	999	999	20	0	30	No	Alive	Yes	1																	1
1041	4	M	0	0	1	0	0	999	999	20	0	30	No	Alive	Yes																	1	1
1041	5	M	0	0	1	0	0	999	999	20	0	30	No	Alive	Yes	2
1041	6	M	0	0	1	0	0	999	999	20	0	30	No	Alive	Yes	1											1
1041	8	M	0	0	1	0	0	999	999	20	0	30	No	Alive	Yes	1											2
294	31	M	11.6	2	2	2	0	999	999	23	0	30	No	Alive	Yes	1											1
294	39	M	11.6	2	2	2	0	999	999	23	0	30	No	Alive	Yes
294	43	M	11.6	2	2	2	0	999	999	23	0	30	No	Alive	Yes	1											1
296	4	M	11.6	2	3	2	0	999	999	23	0	30	No	Alive	Yes	2
296	12	M	11.6	2	3	2	0	999	999	23	0	30	No	Alive	Yes	1											1						1	1
296	13	M	11.6	2	3	2	0	999	999	23	0	30	No	Alive	Yes	1
296	13	M	11.6	2	3	2	0	999	999	23	0	30	No	Alive	Yes
296	16	M	11.6	2	3	2	0	999	999	23	0	30	No	Alive	Yes	2									1
296	20	M	11.6	2	3	2	0	999	999	23	0	30	No	Alive	Yes	1											1
343	13	M	5.3	0	1	0	0	999	999	21	1	30	No	Alive	Yes	1											1		1
343	14	M	5.3	0	1	0	0	999	999	21	1	30	No	Alive	Yes
343	15	M	5.3	0	1	0	0	999	999	21	1	30	No	Alive	Yes	2											2
343	15	M	5.3	0	1	0	0	999	999	21	1	30	No	Alive	Yes	0											1						1	1
343	19	M	5.3	0	1	0	0	999	999	21	1	30	No	Alive	Yes			2
343	19	M	5.3	0	1	0	0	999	999	21	1	30	No	Alive	Yes	1											1					1	2
319	8	M	19.3	1	1	0	0	999	999	15	0	31	No	Alive	Yes	1											1
1041	14	M	0	0	1	0	0	999	999	21	0	31	No	Alive	Yes	1																1	1
1041	16	M	0	0	1	0	0	999	999	21	0	31	No	Alive	Yes																	1	2
1041	17	M	0	0	1	0	0	999	999	21	0	31	No	Alive	Yes	0											0					1	1	0												0
319	12	M	19.3	1	1	0	0	999	1	16	0	32	No	Alive	Yes	1											2						0
339	9	F	5.3	1	3	2	0	999	999	27	0	33	No	Alive	Yes												2
339	12	F	5.3	1	3	2	0	999	999	27	0	33	No	Alive	Yes	2																2	2
339	13	F	5.3	1	3	2	0	999	999	27	0	33	No	Alive	Yes	2
339	13	F	5.3	1	3	2	0	999	999	27	0	33	No	Alive	Yes	1											0						1
339	17	F	5.3	1	3	2	0	999	999	27	0	33	No	Alive	Yes	2											2
339	22	F	5.3	1	3	2	0	999	999	27	0	33	No	Alive	Yes	1											1
896	63	M	0	0	1	2	0	999	999	26	1	33	No	Alive	Yes	1											2					1														1
870	14	F	0	0	2	2	0	999	999	26	0	34	No	Alive	Yes
870	14	F	0	0	2	2	0	999	999	26	0	34	No	Alive	Yes
870	15	F	0	0	2	2	0	999	999	26	0	34	No	Alive	Yes	0																2
870	16	F	0	0	2	2	0	999	999	26	0	34	No	Alive	Yes	1																0	0
870	18	F	0	0	2	2	0	999	999	26	0	34	No	Alive	Yes	2																2		2
870	20	F	0	0	2	2	0	999	999	26	0	34	No	Alive	Yes	1
870	22	F	0	0	2	2	0	999	999	26	0	34	No	Alive	Yes	1																1		0			1
870	25	F	0	0	2	2	0	999	999	26	0	34	No	Alive	Yes	0																0
339	26	F	5.3	2	3	3	0	999	999	28	0	34	No	Alive	Yes	2
339	27	F	5.3	2	3	3	0	999	999	28	0	34	No	Alive	Yes	1											1
339	27	F	5.3	2	3	3	0	999	999	28	0	34	No	Alive	Yes	1											1					1
339	31	F	5.3	2	3	3	0	999	999	28	0	34	No	Alive	Yes																		2				2
386	1	F	5.3	0	2	1	0	999	999	20	0	35	No	Alive	Yes	1											1
386	1	F	5.3	0	2	1	0	999	999	20	0	35	No	Alive	Yes	1											1
386	5	F	5.3	0	2	1	0	999	999	20	0	35	No	Alive	Yes	1											1					1
386	6	F	5.3	0	2	1	0	999	999	20	0	35	No	Alive	Yes	1											1
386	9	F	5.3	0	2	1	0	999	999	20	0	35	No	Alive	Yes	1											1
386	14	F	5.3	0	2	1	0	999	999	20	0	35	No	Alive	Yes	1											1
415	5	M	4.6	2	3	2	0	999	999	24	0	35	No	Alive	Yes	2											2
415	11	M	4.6	2	3	2	0	999	999	24	0	35	No	Alive	Yes	2																2	2
870	31	F	0	0	2	2	0	999	999	27	0	35	No	Alive	Yes	0
870	32	F	0	0	2	2	0	999	999	27	0	35	No	Alive	Yes	1											3										2
870	32	F	0	0	2	2	0	999	999	27	0	35	No	Alive	Yes	1											1
870	34	F	0	0	2	2	0	999	999	27	0	35	No	Alive	Yes	2																					2
870	37	F	0	0	2	2	0	999	999	27	0	35	No	Alive	Yes	1											1
1050	16	M	0	0	1	0	0	999	999	26	1	35	No	Alive	Yes
1050	17	M	0	0	1	0	0	999	999	26	1	35	No	Alive	Yes	0																0		0
1050	21	M	0	0	1	0	0	999	999	26	1	35	No	Alive	Yes	2
1050	22	M	0	0	1	0	0	999	999	26	1	35	No	Alive	Yes
1050	28	M	0	0	1	0	0	999	999	26	1	35	No	Alive	Yes
1050	29	M	0	0	1	0	0	999	999	26	1	35	No	Alive	Yes	4
1050	32	M	0	0	1	0	0	999	999	26	1	35	No	Alive	Yes	1		2									1
685	33	F	10.5	2	1	2	0	999	999	29	0	36	No	Alive	Yes	2											2
200	20	M	16.4	4	4	4	1	999	999	24	1	36	No	Alive	Yes	3											3					2
877	2	M	0	0	1	0	0	999	999	22	0	37	No	Alive	Yes	0											0						1
877	3	M	0	0	1	0	0	999	999	22	0	37	No	Alive	Yes	1
877	4	M	0	0	1	0	0	999	999	22	0	37	No	Alive	Yes	0																	0
877	5	M	0	0	1	0	0	999	999	22	0	37	No	Alive	Yes	1											1
877	5	M	0	0	1	0	0	999	999	22	0	37	No	Alive	Yes												1
877	6	M	0	0	1	0	0	999	999	22	0	37	No	Alive	Yes	1	0										1
877	7	M	0	0	1	0	0	999	999	22	0	37	No	Alive	Yes												1
877	7	M	0	0	1	0	0	999	999	22	0	37	No	Alive	Yes	1											1
877	8	M	0	0	1	0	0	999	999	22	0	37	No	Alive	Yes	0											0						0
877	9	M	0	0	1	0	0	999	999	22	0	37	No	Alive	Yes	1											1
685	54	F	10.5	2	1	2	0	999	999	30	0	37	No	Alive	Yes	1											1
685	54	F	10.5	2	1	2	0	999	999	30	0	37	No	Alive	Yes	0											0
1063	28	F	0	1	2	1	0	999	999	24	1	37	No	Alive	Yes	0											1					0	0
1063	30	F	0	1	2	1	0	999	999	24	1	37	No	Alive	Yes	1											1					1
1063	31	F	0	1	2	1	0	999	999	24	1	37	No	Alive	Yes	1	0														2	1
1063	38	F	0	1	2	1	0	999	999	24	1	37	No	Alive	Yes	1
1063	41	F	0	1	2	1	0	999	999	24	1	37	No	Alive	Yes	1											1					0
1063	44	F	0	1	2	1	0	999	999	24	1	37	No	Alive	Yes	1											1
200	32	M	16.4	4	4	4	1	999	999	25	1	37	No	Alive	Yes	1																	2
191	34	M	0	0	1	0	0	999	999	30	1	37	No	Alive	Yes
191	34	M	0	0	1	0	0	999	999	30	1	37	No	Alive	Yes
191	36	M	0	0	1	0	0	999	999	30	1	37	No	Alive	Yes												2
191	37	M	0	0	1	0	0	999	999	30	1	37	No	Alive	Yes	1	0										1					1		2
191	38	M	0	0	1	0	0	999	999	30	1	37	No	Alive	Yes	1
191	41	M	0	0	1	0	0	999	999	30	1	37	No	Alive	Yes	1											1					0
191	42	M	0	0	1	0	0	999	999	30	1	37	No	Alive	Yes												2					2
191	44	M	0	0	1	0	0	999	999	30	1	37	No	Alive	Yes	1											1				0
191	44	M	0	0	1	0	0	999	999	30	1	37	No	Alive	Yes
191	46	M	0	0	1	0	0	999	999	30	1	37	No	Alive	Yes												2
191	47	M	0	0	1	0	0	999	999	30	1	37	No	Alive	Yes	1											2					0			2
191	48	M	0	0	1	0	0	999	999	30	1	37	No	Alive	Yes	1											1										2
877	10	M	0	5	1	0	0	999	999	23	0	38	No	Alive	Yes	1											1
877	12	M	0	5	1	0	0	999	999	23	0	38	No	Alive	Yes
877	13	M	0	5	1	0	0	999	999	23	0	38	No	Alive	Yes	0											0
877	14	M	0	5	1	0	0	999	999	23	0	38	No	Alive	Yes	1											1
877	15	M	0	5	1	0	0	999	999	23	0	38	No	Alive	Yes	2											1
877	17	M	0	5	1	0	0	999	999	23	0	38	No	Alive	Yes	1											1
877	17	M	0	5	1	0	0	999	999	23	0	38	No	Alive	Yes	0											0							0
1013	36	M	0	4	2	2	0	999	999	28	0	38	No	Alive	Yes	2
1013	38	M	0	4	2	2	0	999	999	28	0	38	No	Alive	Yes
1015	4	M	0	4	3	2	0	999	999	28	0	38	No	Alive	Yes	2											2
1015	5	M	0	4	3	2	0	999	999	28	0	38	No	Alive	Yes	1											1
1015	7	M	0	4	3	2	0	999	999	28	0	38	No	Alive	Yes	0											0
1015	8	M	0	4	3	2	0	999	999	28	0	38	No	Alive	Yes	0											0					0
1015	10	M	0	4	3	2	0	999	999	28	0	38	No	Alive	Yes																	0
1015	10	M	0	4	3	2	0	999	999	28	0	38	No	Alive	Yes	1											1
1015	11	M	0	4	3	2	0	999	999	28	0	38	No	Alive	Yes	2		1
1015	13	M	0	4	3	2	0	999	999	28	0	38	No	Alive	Yes	0
1015	13	M	0	4	3	2	0	999	999	28	0	38	No	Alive	Yes			1
1015	14	M	0	4	3	2	0	999	999	28	0	38	No	Alive	Yes	1											1
1015	15	M	0	4	3	2	0	999	999	28	0	38	No	Alive	Yes	1											1
732	8	F	13.2	6	2	1	0	999	2	30	0	38	No	Alive	Yes	1											0					1	1
732	12	F	13.2	6	2	1	0	999	2	30	0	38	No	Alive	Yes	2											2						2
732	16	F	13.2	6	2	1	0	999	2	30	0	38	No	Alive	Yes	1											0						1
732	24	F	13.2	6	2	1	0	999	2	30	0	38	No	Alive	Yes	1																	2
619	17	M	12.7	16	4	3	0	999	4	30	0	38	No	Alive	Yes	2																	2				2
619	20	M	12.7	16	4	3	0	999	4	30	0	38	No	Alive	Yes	2											2										2
619	21	M	12.7	16	4	3	0	999	4	30	0	38	No	Alive	Yes	2											2								3
619	27	M	12.7	16	4	3	0	999	4	30	0	38	No	Alive	Yes	2											1
618	19	M	12.7	16	9	9	0	999	4	37	0	38	No	Alive	Yes	2											1							1			2
618	23	M	12.7	16	9	9	0	999	4	37	0	38	No	Alive	Yes			1
618	26	M	12.7	16	9	9	0	999	4	37	0	38	No	Alive	Yes	1											1
191	55	M	0	0	1	1	0	999	999	31	1	38	No	Alive	Yes
191	56	M	0	0	1	1	0	999	999	31	1	38	No	Alive	Yes																				0
191	56	M	0	0	1	1	0	999	999	31	1	38	No	Alive	Yes												2
191	57	M	0	0	1	1	0	999	999	31	1	38	No	Alive	Yes
191	60	M	0	0	1	1	0	999	999	31	1	38	No	Alive	Yes
191	61	M	0	0	1	1	0	999	999	31	1	38	No	Alive	Yes	1											8
39	25	F	23.4	0	1	1	0	999	999	22	1	39	No	Alive	Yes
357	24	F	5.3	8	1	1	0	999	2	23	0	40	No	Alive	Yes	2
357	27	F	5.3	8	1	1	0	999	2	23	0	40	No	Alive	Yes	2											1
357	30	F	5.3	8	1	1	0	999	2	23	0	40	No	Alive	Yes
357	33	F	5.3	8	1	1	0	999	2	23	0	40	No	Alive	Yes												3
357	37	F	5.3	8	1	1	0	999	2	23	0	40	No	Alive	Yes	1		2
357	38	F	5.3	8	1	1	0	999	2	23	0	40	No	Alive	Yes	1											1						1
967	38	F	0	4	4	4	0	999	999	37	1	40	No	Alive	Yes												1
967	38	F	0	4	4	4	0	999	999	37	1	40	No	Alive	Yes	1
967	41	F	0	4	4	4	0	999	999	37	1	40	No	Alive	Yes	0																0	0
967	44	F	0	4	4	4	0	999	999	37	1	40	No	Alive	Yes
967	47	F	0	4	4	4	0	999	999	37	1	40	No	Alive	Yes	0											0
967	48	F	0	4	4	4	0	999	999	37	1	40	No	Alive	Yes	1																					0
967	52	F	0	4	4	4	0	999	999	37	1	40	No	Alive	Yes	2
967	55	F	0	4	4	4	0	999	999	37	1	40	No	Alive	Yes																						0
968	8	M	0	4	5	4	0	999	999	37	1	40	No	Alive	Yes	0																	0
968	8	M	0	4	5	4	0	999	999	37	1	40	No	Alive	Yes
968	11	M	0	4	5	4	0	999	999	37	1	40	No	Alive	Yes		0															1	1
968	11	M	0	4	5	4	0	999	999	37	1	40	No	Alive	Yes	0											0
968	12	M	0	4	5	4	0	999	999	37	1	40	No	Alive	Yes												2
968	14	M	0	4	5	4	0	999	999	37	1	40	No	Alive	Yes
968	16	M	0	4	5	4	0	999	999	37	1	40	No	Alive	Yes																		2
968	17	M	0	4	5	4	0	999	999	37	1	40	No	Alive	Yes	2		3
968	18	M	0	4	5	4	0	999	999	37	1	40	No	Alive	Yes
968	20	M	0	4	5	4	0	999	999	37	1	40	No	Alive	Yes
968	22	M	0	4	5	4	0	999	999	37	1	40	No	Alive	Yes
968	23	M	0	4	5	4	0	999	999	37	1	40	No	Alive	Yes
968	23	M	0	4	5	4	0	999	999	37	1	40	No	Alive	Yes	0																0
968	24	M	0	4	5	4	0	999	999	37	1	40	No	Alive	Yes	1
968	24	M	0	4	5	4	0	999	999	37	1	40	No	Alive	Yes	1											1
968	24	M	0	4	5	4	0	999	999	37	1	40	No	Alive	Yes	1											1					1
968	26	M	0	4	5	4	0	999	999	37	1	40	No	Alive	Yes			2									1
968	27	M	0	4	5	4	0	999	999	37	1	40	No	Alive	Yes
968	28	M	0	4	5	4	0	999	999	37	1	40	No	Alive	Yes
964	0	M	0	5	2	1	0	999	999	23	0	41	No	Alive	Yes	0	2
964	6	M	0	5	2	1	0	999	999	23	0	41	No	Alive	Yes	1											1					1
964	10	M	0	5	2	1	0	999	999	23	0	41	No	Alive	Yes	1
964	10	M	0	5	2	1	0	999	999	23	0	41	No	Alive	Yes	1
964	15	M	0	5	2	1	0	999	999	23	0	41	No	Alive	Yes																	1	1
964	16	M	0	5	2	1	0	999	999	23	0	41	No	Alive	Yes		1																	2
964	17	M	0	5	2	1	0	999	999	23	0	41	No	Alive	Yes	1											1
964	18	M	0	5	2	1	0	999	999	23	0	41	No	Alive	Yes	0											0		0
964	19	M	0	5	2	1	0	999	999	23	0	41	No	Alive	Yes	2																	2
357	44	F	5.3	8	1	1	0	999	1	24	0	41	No	Alive	Yes
357	48	F	5.3	8	1	1	0	999	1	24	0	41	No	Alive	Yes	1																1
33	3	F	23.4	0	3	2	0	999	999	31	1	41	No	Alive	Yes																							2
33	6	F	23.4	0	3	2	0	999	999	31	1	41	No	Alive	Yes	1																1	1	2
33	7	F	23.4	0	3	2	0	999	999	31	1	41	No	Alive	Yes	3											3					3					3
781	6	M	20.4	0	3	2	0	999	999	22	1	42	No	Alive	Yes												1						1
781	7	M	20.4	0	3	2	0	999	999	22	1	42	No	Alive	Yes	2																	2
582	6	F	7.5	0	1	0	0	999	999	20	0	43	No	Alive	Yes	2											2
582	7	F	7.5	0	1	0	0	999	999	20	0	43	No	Alive	Yes	4											4
582	8	F	7.5	0	1	0	0	999	999	20	0	43	No	Alive	Yes	3											0					3	3	3
582	8	F	7.5	0	1	0	0	999	999	20	0	43	No	Alive	Yes	5											5
582	9	F	7.5	0	1	0	0	999	999	20	0	43	No	Alive	Yes	1											1
582	10	F	7.5	0	1	0	0	999	999	20	0	43	No	Alive	Yes	2											1
582	12	F	7.5	0	1	0	0	999	999	20	0	43	No	Alive	Yes	1											0
582	16	F	7.5	0	1	0	0	999	999	20	0	43	No	Alive	Yes	1											1
582	17	F	7.5	0	1	0	0	999	999	20	0	43	No	Alive	Yes	2											2		2
698	19	M	10.5	13	5	4	0	999	999	38	0	43	No	Alive	Yes	1																		1			1
698	22	M	10.5	13	5	4	0	999	999	38	0	43	No	Alive	Yes	1																	1
698	23	M	10.5	13	5	4	0	999	999	38	0	43	No	Alive	Yes	2	0										2
698	23	M	10.5	13	5	4	0	999	999	38	0	43	No	Alive	Yes												2
698	24	M	10.5	13	5	4	0	999	999	38	0	43	No	Alive	Yes	1											1
698	28	M	10.5	13	5	4	0	999	999	38	0	43	No	Alive	Yes	2											2
582	19	F	7.5	0	1	0	0	999	999	21	0	44	No	Alive	Yes	2											2
582	20	F	7.5	0	1	0	0	999	999	21	0	44	No	Alive	Yes
582	21	F	7.5	0	1	0	0	999	999	21	0	44	No	Alive	Yes	2											2
582	22	F	7.5	0	1	0	0	999	999	21	0	44	No	Alive	Yes	2											2
582	24	F	7.5	0	1	0	0	999	999	21	0	44	No	Alive	Yes	0											1
582	25	F	7.5	0	1	0	0	999	999	21	0	44	No	Alive	Yes	0											2						2
582	26	F	7.5	0	1	0	0	999	999	21	0	44	No	Alive	Yes	2											2
582	27	F	7.5	0	1	0	0	999	999	21	0	44	No	Alive	Yes	4											4
592	3	F	7.5	5	4	3	0	999	999	32	0	45	No	Alive	Yes
592	6	F	7.5	5	4	3	0	999	999	32	0	45	No	Alive	Yes	1											1					1
592	7	F	7.5	5	4	3	0	999	999	32	0	45	No	Alive	Yes	1	0															0
592	8	F	7.5	5	4	3	0	999	999	32	0	45	No	Alive	Yes	0																	0
592	8	F	7.5	5	4	3	0	999	999	32	0	45	No	Alive	Yes	3																3
592	10	F	7.5	5	4	3	0	999	999	32	0	45	No	Alive	Yes	2											2
592	11	F	7.5	5	4	3	0	999	999	32	0	45	No	Alive	Yes	1											1					1
592	16	F	7.5	5	4	3	0	999	999	32	0	45	No	Alive	Yes	1											0					1	1
592	18	F	7.5	5	4	3	0	999	999	32	0	45	No	Alive	Yes																		2
592	18	F	7.5	5	4	3	0	999	999	32	0	45	No	Alive	Yes	2																		2
592	20	F	7.5	5	4	3	0	999	999	32	0	45	No	Alive	Yes			2															2
741	23	F	7.5	5	3	3	0	999	999	32	0	45	No	Alive	Yes																	3	3	1
741	32	F	7.5	5	3	3	0	999	999	32	0	45	No	Alive	Yes	2											2							1
741	35	F	7.5	5	3	3	0	999	999	32	0	45	No	Alive	Yes	1											2
1065	24	F	0	5	6	5	0	999	999	34	0	45	No	Alive	Yes	1											1
1065	24	F	0	5	6	5	0	999	999	34	0	45	No	Alive	Yes
1065	25	F	0	5	6	5	0	999	999	34	0	45	No	Alive	Yes	1											1
1065	25	F	0	5	6	5	0	999	999	34	0	45	No	Alive	Yes	0											0
1065	26	F	0	5	6	5	0	999	999	34	0	45	No	Alive	Yes												4
1065	27	F	0	5	6	5	0	999	999	34	0	45	No	Alive	Yes	0											0
1065	31	F	0	5	6	5	0	999	999	34	0	45	No	Alive	Yes																	1					1
1065	32	F	0	5	6	5	0	999	999	34	0	45	No	Alive	Yes	1											1
1065	33	F	0	5	6	5	0	999	999	34	0	45	No	Alive	Yes	1											1
1065	34	F	0	5	6	5	0	999	999	34	0	45	No	Alive	Yes	1											2
1065	34	F	0	5	6	5	0	999	999	34	0	45	No	Alive	Yes	2											2					1
1065	38	F	0	5	6	5	0	999	999	34	0	45	No	Alive	Yes	1											0
1065	39	F	0	5	6	5	0	999	999	34	0	45	No	Alive	Yes	2											1
1065	40	F	0	5	6	5	0	999	999	34	0	45	No	Alive	Yes	2
592	21	F	7.5	5	4	3	0	999	1	33	0	46	No	Alive	Yes																		2
592	23	F	7.5	5	4	3	0	999	1	33	0	46	No	Alive	Yes												2						1
592	24	F	7.5	5	4	3	0	999	1	33	0	46	No	Alive	Yes												1
741	46	F	7.5	5	3	3	0	999	1	33	0	46	No	Alive	Yes	1											2					1
741	49	F	7.5	5	3	3	0	999	1	33	0	46	No	Alive	Yes	2											3		3
352	6	F	5.3	9	2	1	0	999	999	22	0	47	No	Alive	Yes												1
352	11	F	5.3	9	2	1	0	999	999	22	0	47	No	Alive	Yes	1																1	2
352	12	F	5.3	9	2	1	0	999	999	22	0	47	No	Alive	Yes
352	19	F	5.3	9	2	1	0	999	999	22	0	47	No	Alive	Yes	1											1					1	1
352	19	F	5.3	9	2	1	0	999	999	22	0	47	No	Alive	Yes	1																		1
780	13	F	21	13	3	3	0	999	2	25	0	47	No	Alive	Yes	1											1						1
232	36	F	10.5	12	2	4	0	999	999	26	0	47	No	Alive	Yes	1	0																				1
1049	22	F	0	1	1	0	0	999	999	34	1	47	No	Alive	Yes	0											1
1049	22	F	0	1	1	0	0	999	999	34	1	47	No	Alive	Yes	2											3
1049	33	F	0	1	1	0	0	999	999	34	1	47	No	Alive	Yes	1											0
232	53	F	10.5	12	2	3	0	999	1	27	0	48	No	Alive	Yes	2																														1
232	59	F	10.5	12	2	3	0	999	1	27	0	48	No	Alive	Yes	1											2
828	5	F	11.4	4	3	2	0	999	3	31	0	48	No	Alive	Yes	1											1
828	12	F	11.4	4	3	2	0	999	3	31	0	48	No	Alive	Yes	1
368	9	M	5.3	5	6	5	0	999	999	34	0	48	No	Alive	Yes												1
368	17	M	5.3	5	6	5	0	999	999	34	0	48	No	Alive	Yes	1											1					1
368	18	M	5.3	5	6	5	0	999	999	34	0	48	No	Alive	Yes	1
368	22	M	5.3	5	6	5	0	999	999	34	0	48	No	Alive	Yes	1
368	22	M	5.3	5	6	5	0	999	999	34	0	48	No	Alive	Yes	1																		1
368	26	M	5.3	5	6	5	0	999	999	34	0	48	No	Alive	Yes	1											1
368	26	M	5.3	5	6	5	0	999	999	34	0	48	No	Alive	Yes	2
368	26	M	5.3	5	6	5	0	999	999	34	0	48	No	Alive	Yes	1
368	27	M	5.3	5	6	5	0	999	999	34	0	48	No	Alive	Yes	1											1
368	28	M	5.3	5	6	5	0	999	999	34	0	48	No	Alive	Yes	1																		2
647	32	F	10.5	14	7	6	0	999	999	44	0	48	No	Alive	Yes	1											1							1
647	33	F	10.5	14	7	6	0	999	999	44	0	48	No	Alive	Yes																						1
647	42	F	10.5	14	7	6	0	999	999	44	0	48	No	Alive	Yes	2											2
647	44	F	10.5	14	7	6	0	999	999	44	0	48	No	Alive	Yes
719	28	F	13.2	6	3	2	0	999	999	30	0	49	No	Alive	Yes	1											1						1
719	33	F	13.2	6	3	2	0	999	999	30	0	49	No	Alive	Yes	1											1
828	21	F	11.4	4	3	2	0	999	2	32	0	49	No	Alive	Yes	1											1							1
368	31	M	5.3	6	6	6	0	999	999	35	0	49	No	Alive	Yes	1		1
368	31	M	5.3	6	6	6	0	999	999	35	0	49	No	Alive	Yes			1
368	32	M	5.3	6	6	6	0	999	999	35	0	49	No	Alive	Yes	1											1						1
368	33	M	5.3	6	6	6	0	999	999	35	0	49	No	Alive	Yes			1
368	36	M	5.3	6	6	6	0	999	999	35	0	49	No	Alive	Yes
203	26	F	16.4	8	10	9	1	999	999	43	0	49	No	Alive	Yes	0											2
203	32	F	16.4	8	10	9	1	999	999	43	0	49	No	Alive	Yes	2											2
647	48	F	10.5	15	7	6	0	999	1	45	0	49	No	Alive	Yes																	1					1
647	55	F	10.5	15	7	6	0	999	1	45	0	49	No	Alive	Yes																						0
719	38	F	13.2	7	3	3	0	999	999	31	0	50	No	Alive	Yes	1											1						1
348	41	F	5.3	7	7	7	0	999	999	39	0	50	No	Alive	Yes
349	22	F	5.3	7	8	7	0	999	999	39	0	50	No	Alive	Yes	1											1		1
349	31	F	5.3	7	8	7	0	999	999	39	0	50	No	Alive	Yes												1
349	32	F	5.3	7	8	7	0	999	999	39	0	50	No	Alive	Yes	2											2
349	37	F	5.3	7	8	7	0	999	999	39	0	50	No	Alive	Yes	1
203	43	F	16.4	9	10	9	1	999	1	44	0	50	No	Alive	Yes	2											2
203	47	F	16.4	9	10	9	1	999	1	44	0	50	No	Alive	Yes	2											2										2
203	50	F	16.4	9	10	9	1	999	1	44	0	50	No	Alive	Yes	0											0					0														0
133	21	F	19.3	10	3	3	0	999	3	30	0	51	No	Alive	Yes
779	5	F	21	7	3	2	0	999	2	25	0	52	No	Alive	Yes	1											1					1	1	1
779	11	F	21	7	3	2	0	999	2	25	0	52	No	Alive	Yes	2																		2
303	35	F	10.8	9	5	5	0	999	2	37	0	52	No	Alive	Yes	1											1							2
303	36	F	10.8	9	5	5	0	999	2	37	0	52	No	Alive	Yes	1																	2
303	38	F	10.8	9	5	5	0	999	2	37	0	52	No	Alive	Yes																		0		1
5	26	M	30	3	3	2	0	999	999	30	1	52	No	Alive	Yes	1											2
540	32	M	7.5	9	1	1	0	999	2	32	0	58	No	Alive	Yes	2											1
540	33	M	7.5	9	1	1	0	999	2	32	0	58	No	Alive	Yes
540	38	M	7.5	9	1	1	0	999	2	32	0	58	No	Alive	Yes	0																					1
540	39	M	7.5	9	1	1	0	999	2	32	0	58	No	Alive	Yes	2											2
540	43	M	7.5	9	1	1	0	999	2	32	0	58	No	Alive	Yes	1											1
540	45	M	7.5	9	1	1	0	999	2	32	0	58	No	Alive	Yes	1
540	48	M	7.5	9	1	1	0	999	2	32	0	58	No	Alive	Yes	2
540	48	M	7.5	9	1	1	0	999	2	32	0	58	No	Alive	Yes
540	49	M	7.5	9	1	1	0	999	2	32	0	58	No	Alive	Yes
540	50	M	7.5	9	1	1	0	999	2	32	0	58	No	Alive	Yes
543	5	M	7.5	9	2	1	0	999	2	32	0	58	No	Alive	Yes	2											2
543	7	M	7.5	9	2	1	0	999	2	32	0	58	No	Alive	Yes	0											1
543	8	M	7.5	9	2	1	0	999	2	32	0	58	No	Alive	Yes	4																	4
543	11	M	7.5	9	2	1	0	999	2	32	0	58	No	Alive	Yes	2											1
543	12	M	7.5	9	2	1	0	999	2	32	0	58	No	Alive	Yes	2											2							2
543	17	M	7.5	9	2	1	0	999	2	32	0	58	No	Alive	Yes	1
543	19	M	7.5	9	2	1	0	999	2	32	0	58	No	Alive	Yes	1											1
543	20	M	7.5	9	2	1	0	999	2	32	0	58	No	Alive	Yes	2											2
543	20	M	7.5	9	2	1	0	999	2	32	0	58	No	Alive	Yes	0
522	35	F	7.5	8	6	6	0	999	2	33	0	59	No	Alive	Yes	1											1						1
522	38	F	7.5	8	6	6	0	999	2	33	0	59	No	Alive	Yes	1											1						2
522	38	F	7.5	8	6	6	0	999	2	33	0	59	No	Alive	Yes
522	41	F	7.5	8	6	6	0	999	2	33	0	59	No	Alive	Yes	2											2
522	47	F	7.5	8	6	6	0	999	2	33	0	59	No	Alive	Yes	1
522	50	F	7.5	8	6	6	0	999	2	33	0	59	No	Alive	Yes			1
522	51	F	7.5	8	6	6	0	999	2	33	0	59	No	Alive	Yes			2
522	54	F	7.5	8	6	6	0	999	2	33	0	59	No	Alive	Yes			2
726	19	M	13.2	21	11	11	0	999	2	44	0	59	No	Alive	Yes	1											1
479	57	F	4.6	6	6	6	0	999	999	27	0	60	No	Alive	Yes	1											1
479	62	F	4.6	6	6	6	0	999	999	27	0	60	No	Alive	Yes												0
522	57	F	7.5	8	6	6	0	999	999	34	0	60	No	Alive	Yes			1									1
522	63	F	7.5	8	6	6	0	999	999	34	0	60	No	Alive	Yes	2																														2
539	36	M	7.5	9	3	3	0	999	3	31	1	60	No	Alive	Yes	2											3
539	37	M	7.5	9	3	3	0	999	3	31	1	60	No	Alive	Yes	1											1
539	50	M	7.5	9	3	3	0	999	3	31	1	60	No	Alive	Yes	1
539	52	M	7.5	9	3	3	0	999	3	31	1	60	No	Alive	Yes	1											1
361	25	F	5.3	7	1	1	0	999	2	20	0	61	No	Alive	Yes																	1					1
361	28	F	5.3	7	1	1	0	999	2	20	0	61	No	Alive	Yes	1											1						1
361	30	F	5.3	7	1	1	0	999	2	20	0	61	No	Alive	Yes	2											1
361	37	F	5.3	7	1	1	0	999	2	20	0	61	No	Alive	Yes	2
539	55	M	7.5	10	3	3	0	999	999	32	1	61	No	Alive	Yes	2											2					1
539	59	M	7.5	10	3	3	0	999	999	32	1	61	No	Alive	Yes	2																1
361	46	F	5.3	7	1	1	0	999	1	21	0	62	No	Alive	Yes
361	47	F	5.3	7	1	1	0	999	1	21	0	62	No	Alive	Yes
325	21	F	5.3	3	7	7	0	999	999	38	0	62	No	Alive	Yes	2																2	2
325	22	F	5.3	3	7	7	0	999	999	38	0	62	No	Alive	Yes	1											1
1079	41	M	0	15	9	9	0	999	2	46	0	62	No	Alive	Yes	0											1
1079	44	M	0	15	9	9	0	999	2	46	0	62	No	Alive	Yes	2											2
1079	48	M	0	15	9	9	0	999	2	46	0	62	No	Alive	Yes	1																														1
1079	54	M	0	15	9	9	0	999	2	46	0	62	No	Alive	Yes	2											1
1080	11	F	0	15	10	9	0	999	2	46	0	62	No	Alive	Yes	2											2
1080	13	F	0	15	10	9	0	999	2	46	0	62	No	Alive	Yes	0											1
1080	16	F	0	15	10	9	0	999	2	46	0	62	No	Alive	Yes	2											2
1080	16	F	0	15	10	9	0	999	2	46	0	62	No	Alive	Yes	1
1080	23	F	0	15	10	9	0	999	2	46	0	62	No	Alive	Yes	1											2
1080	24	F	0	15	10	9	0	999	2	46	0	62	No	Alive	Yes												2						1		1
1080	26	F	0	15	10	9	0	999	2	46	0	62	No	Alive	Yes	1											1
1080	27	F	0	15	10	9	0	999	2	46	0	62	No	Alive	Yes	2		2									1
1080	28	F	0	15	10	9	0	999	2	46	0	62	No	Alive	Yes																	1					1
338	16	M	5.3	17	7	6	0	999	2	38	0	63	No	Alive	Yes	1											1
338	16	M	5.3	17	7	6	0	999	2	38	0	63	No	Alive	Yes	0
338	17	M	5.3	17	7	6	0	999	2	38	0	63	No	Alive	Yes	1																1	1				1
338	21	M	5.3	17	7	6	0	999	2	38	0	63	No	Alive	Yes	1											1
338	22	M	5.3	17	7	6	0	999	2	38	0	63	No	Alive	Yes	1											1					1	2
338	23	M	5.3	17	7	6	0	999	2	38	0	63	No	Alive	Yes	1											1
338	25	M	5.3	17	7	6	0	999	2	38	0	63	No	Alive	Yes	2
338	27	M	5.3	17	7	6	0	999	2	38	0	63	No	Alive	Yes	1											1
338	27	M	5.3	17	7	6	0	999	2	38	0	63	No	Alive	Yes	1											2		1
338	28	M	5.3	17	7	6	0	999	2	38	0	63	No	Alive	Yes	2											2								2
338	30	M	5.3	17	7	6	0	999	2	38	0	63	No	Alive	Yes
338	31	M	5.3	17	7	6	0	999	2	38	0	63	No	Alive	Yes	1											1
338	33	M	5.3	17	7	6	0	999	2	38	0	63	No	Alive	Yes
325	36	F	5.3	3	7	7	0	999	999	39	0	63	No	Alive	Yes	2											1
1079	61	M	0	15	9	9	0	999	999	47	0	63	No	Alive	Yes	2											2
1080	35	F	0	15	10	9	0	999	999	47	0	63	No	Alive	Yes	2											1					1
722	11	M	13.2	5	5	4	0	999	999	31	0	64	No	Alive	Yes	2											2					2
722	11	M	13.2	5	5	4	0	999	999	31	0	64	No	Alive	Yes	1
722	14	M	13.2	5	5	4	0	999	999	31	0	64	No	Alive	Yes	1
722	22	M	13.2	5	5	4	0	999	999	31	0	64	No	Alive	Yes		0
831	48	M	0	23	8	8	0	999	4	38	0	64	No	Alive	Yes
831	49	M	0	23	8	8	0	999	4	38	0	64	No	Alive	Yes	2																														1
831	49	M	0	23	8	8	0	999	4	38	0	64	No	Alive	Yes
831	52	M	0	23	8	8	0	999	4	38	0	64	No	Alive	Yes	1											1
831	52	M	0	23	8	8	0	999	4	38	0	64	No	Alive	Yes	1																					1
831	53	M	0	23	8	8	0	999	4	38	0	64	No	Alive	Yes	1			1
834	20	M	0	23	9	8	0	999	4	38	0	64	No	Alive	Yes	2											1						1		0
834	27	M	0	23	9	8	0	999	4	38	0	64	No	Alive	Yes	2											2
834	28	M	0	23	9	8	0	999	4	38	0	64	No	Alive	Yes	1
834	28	M	0	23	9	8	0	999	4	38	0	64	No	Alive	Yes																	0
834	29	M	0	23	9	8	0	999	4	38	0	64	No	Alive	Yes	3
834	31	M	0	23	9	8	0	999	4	38	0	64	No	Alive	Yes	1											2
832	35	F	0	23	5	4	0	999	4	45	0	64	No	Alive	Yes	2											2
832	39	F	0	23	5	4	0	999	4	45	0	64	No	Alive	Yes	2											2
832	41	F	0	23	5	4	0	999	4	45	0	64	No	Alive	Yes	1																		2			1
832	41	F	0	23	5	4	0	999	4	45	0	64	No	Alive	Yes	1
832	43	F	0	23	5	4	0	999	4	45	0	64	No	Alive	Yes	1											2
832	50	F	0	23	5	4	0	999	4	45	0	64	No	Alive	Yes	1											1
833	22	M	0	23	5	4	0	999	4	47	0	64	No	Alive	Yes																							4
833	29	M	0	23	5	4	0	999	4	47	0	64	No	Alive	Yes	0	0										0
833	30	M	0	23	5	4	0	999	4	47	0	64	No	Alive	Yes	2											1
833	31	M	0	23	5	4	0	999	4	47	0	64	No	Alive	Yes	2
833	35	M	0	23	5	4	0	999	4	47	0	64	No	Alive	Yes
833	36	M	0	23	5	4	0	999	4	47	0	64	No	Alive	Yes
833	42	M	0	23	5	4	0	999	4	47	0	64	No	Alive	Yes	1											1
562	3	F	7.5	8	3	2	0	999	2	25	0	65	No	Alive	Yes			0
562	6	F	7.5	8	3	2	0	999	2	25	0	65	No	Alive	Yes																		1
562	7	F	7.5	8	3	2	0	999	2	25	0	65	No	Alive	Yes	2											2							2
562	9	F	7.5	8	3	2	0	999	2	25	0	65	No	Alive	Yes	2											2
562	10	F	7.5	8	3	2	0	999	2	25	0	65	No	Alive	Yes	0											0
562	11	F	7.5	8	3	2	0	999	2	25	0	65	No	Alive	Yes	1															0		0	1
831	69	M	0	23	8	8	0	999	999	39	0	65	No	Alive	Yes
834	41	M	0	23	9	8	0	999	999	39	0	65	No	Alive	Yes	2											2
834	43	M	0	23	9	8	0	999	999	39	0	65	No	Alive	Yes	1
832	52	F	0	23	5	4	0	999	999	46	0	65	No	Alive	Yes	1
832	55	F	0	23	5	4	0	999	999	46	0	65	No	Alive	Yes	2											2
832	57	F	0	23	5	4	0	999	999	46	0	65	No	Alive	Yes	2
833	43	M	0	23	5	4	0	999	999	48	0	65	No	Alive	Yes
833	45	M	0	23	5	4	0	999	999	48	0	65	No	Alive	Yes	1											1
833	46	M	0	23	5	4	0	999	999	48	0	65	No	Alive	Yes
833	48	M	0	23	5	4	0	999	999	48	0	65	No	Alive	Yes																	0	1
560	43	M	7.5	8	2	2	0	999	2	25	1	65	No	Alive	Yes
560	44	M	7.5	8	2	2	0	999	2	25	1	65	No	Alive	Yes	1											1
560	45	M	7.5	8	2	2	0	999	2	25	1	65	No	Alive	Yes	2											2
560	49	M	7.5	8	2	2	0	999	2	25	1	65	No	Alive	Yes	1											1
560	50	M	7.5	8	2	2	0	999	2	25	1	65	No	Alive	Yes												2						2
560	52	M	7.5	8	2	2	0	999	2	25	1	65	No	Alive	Yes	0											0
560	55	M	7.5	8	2	2	0	999	2	25	1	65	No	Alive	Yes	1											1
560	56	M	7.5	8	2	2	0	999	2	25	1	65	No	Alive	Yes	0
560	59	M	7.5	8	2	2	0	999	2	25	1	65	No	Alive	Yes	0											0										0
560	60	M	7.5	8	2	2	0	999	2	25	1	65	No	Alive	Yes	0																					0									0
562	13	F	7.5	8	3	2	0	999	999	26	0	66	No	Alive	Yes	1											1					1	1
562	15	F	7.5	8	3	2	0	999	999	26	0	66	No	Alive	Yes	1											1
562	16	F	7.5	8	3	2	0	999	999	26	0	66	No	Alive	Yes	3											2
562	18	F	7.5	8	3	2	0	999	999	26	0	66	No	Alive	Yes	1											1
562	19	F	7.5	8	3	2	0	999	999	26	0	66	No	Alive	Yes	1											1
560	63	M	7.5	8	2	2	0	999	999	26	1	66	No	Alive	Yes	2																					1									0
8	20	M	30	5	8	8	0	999	3	35	0	67	No	Alive	Yes	0																0
1021	48	M	0	3	3	4	0	999	999	30	0	68	No	Alive	Yes
1021	57	M	0	3	3	4	0	999	999	30	0	68	No	Alive	Yes	1
1082	17	M	0	3	4	4	0	999	999	30	0	68	No	Alive	Yes	0											0					0
1082	20	M	0	3	4	4	0	999	999	30	0	68	No	Alive	Yes	1	0															1	1
1082	22	M	0	3	4	4	0	999	999	30	0	68	No	Alive	Yes	1																1	1
1082	24	M	0	3	4	4	0	999	999	30	0	68	No	Alive	Yes
1082	24	M	0	3	4	4	0	999	999	30	0	68	No	Alive	Yes	1											1
1082	26	M	0	3	4	4	0	999	999	30	0	68	No	Alive	Yes	1											1
1082	28	M	0	3	4	4	0	999	999	30	0	68	No	Alive	Yes																	0
642	14	F	10.5	1	4	3	0	999	2	36	0	68	No	Alive	Yes	1											1						1
642	16	F	10.5	1	4	3	0	999	2	36	0	68	No	Alive	Yes	1											1
8	22	M	30	5	8	8	0	999	999	36	0	68	No	Alive	Yes	1											1					0
667	15	F	10.5	12	10	9	0	999	3	44	1	68	No	Alive	Yes	2	0										2					2
667	23	F	10.5	12	10	9	0	999	3	44	1	68	No	Alive	Yes	2
667	30	F	10.5	12	10	9	0	999	999	45	1	69	No	Alive	Yes	1											1							1
914	4	M	0	9	7	6	0	999	2	38	1	70	No	Alive	Yes	1											1
914	6	M	0	9	7	6	0	999	2	38	1	70	No	Alive	Yes	1											1
914	6	M	0	9	7	6	0	999	2	38	1	70	No	Alive	Yes	2											2
914	6	M	0	9	7	6	0	999	2	38	1	70	No	Alive	Yes	0											2
914	7	M	0	9	7	6	0	999	2	38	1	70	No	Alive	Yes	1											1
914	8	M	0	9	7	6	0	999	2	38	1	70	No	Alive	Yes	1
914	8	M	0	9	7	6	0	999	2	38	1	70	No	Alive	Yes												1					1
914	8	M	0	9	7	6	0	999	2	38	1	70	No	Alive	Yes
914	10	M	0	9	7	6	0	999	2	38	1	70	No	Alive	Yes	1											2
914	12	M	0	9	7	6	0	999	2	38	1	70	No	Alive	Yes	1											2
914	12	M	0	9	7	6	0	999	2	38	1	70	No	Alive	Yes	1									1		1
914	13	M	0	9	7	6	0	999	2	38	1	70	No	Alive	Yes	1											1
914	16	M	0	9	7	6	0	999	2	38	1	70	No	Alive	Yes	1											2					2	1
914	17	M	0	9	7	6	0	999	2	38	1	70	No	Alive	Yes	1											1
914	18	M	0	9	7	6	0	999	999	39	1	71	No	Alive	Yes	1											0
914	20	M	0	9	7	6	0	999	999	39	1	71	No	Alive	Yes
914	20	M	0	9	7	6	0	999	999	39	1	71	No	Alive	Yes	1											1
914	21	M	0	9	7	6	0	999	999	39	1	71	No	Alive	Yes	1											1
914	21	M	0	9	7	6	0	999	999	39	1	71	No	Alive	Yes	1											1
914	23	M	0	9	7	6	0	999	999	39	1	71	No	Alive	Yes	1
914	23	M	0	9	7	6	0	999	999	39	1	71	No	Alive	Yes	1											1
914	23	M	0	9	7	6	0	999	999	39	1	71	No	Alive	Yes	1											1
914	23	M	0	9	7	6	0	999	999	39	1	71	No	Alive	Yes												0
702	42	M	10.5	9	5	5	0	999	999	30	0	72	No	Alive	Yes	2											2
702	47	M	10.5	9	5	5	0	999	999	30	0	72	No	Alive	Yes	1																1
703	19	F	10.5	9	6	5	0	999	999	30	0	72	No	Alive	Yes	2											2					2	2													1
703	22	F	10.5	9	6	5	0	999	999	30	0	72	No	Alive	Yes	1											1						1
911	32	M	0	10	6	6	0	999	2	38	0	72	No	Alive	Yes
911	34	M	0	10	6	6	0	999	2	38	0	72	No	Alive	Yes																	1
911	40	M	0	10	6	6	0	999	2	38	0	72	No	Alive	Yes	1											2
911	43	M	0	10	6	6	0	999	2	38	0	72	No	Alive	Yes	1											1
911	45	M	0	10	6	6	0	999	2	38	0	72	No	Alive	Yes
911	47	M	0	10	6	6	0	999	2	38	0	72	No	Alive	Yes	0											0
911	47	M	0	10	6	6	0	999	2	38	0	72	No	Alive	Yes
911	50	M	0	10	6	6	0	999	2	38	0	72	No	Alive	Yes	1											1
936	46	M	0	12	8	7	0	999	3	44	0	77	No	Alive	Yes	1												2
936	47	M	0	12	8	7	0	999	3	44	0	77	No	Alive	Yes	1											2																			1
936	47	M	0	12	8	7	0	999	3	44	0	77	No	Alive	Yes	1											1						1				1
936	48	M	0	12	8	7	0	999	3	44	0	77	No	Alive	Yes												1		1
936	48	M	0	12	8	7	0	999	3	44	0	77	No	Alive	Yes												2
936	48	M	0	12	8	7	0	999	3	44	0	77	No	Alive	Yes		0										1											1
936	52	M	0	12	8	7	0	999	3	44	0	77	No	Alive	Yes	1											0
936	53	M	0	12	8	7	0	999	3	44	0	77	No	Alive	Yes	2											2					1
936	54	M	0	12	8	7	0	999	3	44	0	77	No	Alive	Yes												0
936	54	M	0	12	8	7	0	999	3	44	0	77	No	Alive	Yes	0																0
936	56	M	0	12	8	7	0	999	3	44	0	77	No	Alive	Yes	0											1
936	57	M	0	12	8	7	0	999	3	44	0	77	No	Alive	Yes										0		0
936	58	M	0	12	8	7	0	999	3	44	0	77	No	Alive	Yes												2										2
936	58	M	0	12	8	7	0	999	3	44	0	77	No	Alive	Yes	1											1		1
936	60	M	0	12	8	7	0	999	3	44	0	77	No	Alive	Yes																							1
936	62	M	0	12	8	7	0	999	3	44	0	77	No	Alive	Yes	2											1										1
936	64	M	0	12	8	7	0	999	3	44	0	77	No	Alive	Yes
936	65	M	0	12	8	7	0	999	3	44	0	77	No	Alive	Yes												1
936	66	M	0	12	8	7	0	999	999	45	0	78	No	Alive	Yes
936	66	M	0	12	8	7	0	999	999	45	0	78	No	Alive	Yes												1		1								1
936	67	M	0	12	8	7	0	999	999	45	0	78	No	Alive	Yes												1
936	68	M	0	12	8	7	0	999	999	45	0	78	No	Alive	Yes	1											1					1														1
936	69	M	0	12	8	7	0	999	999	45	0	78	No	Alive	Yes												2					1
936	70	M	0	12	8	7	0	999	999	45	0	78	No	Alive	Yes												1
936	71	M	0	12	8	7	0	999	999	45	0	78	No	Alive	Yes
936	73	M	0	12	8	7	0	999	999	45	0	78	No	Alive	Yes																						0
936	74	M	0	12	8	7	0	999	999	45	0	78	No	Alive	Yes	2											2		2								1
636	49	M	10.5	6	3	3	0	999	999	34	0	79	No	Alive	Yes	1
640	21	F	10.5	6	4	3	0	999	999	34	0	79	No	Alive	Yes
640	22	F	10.5	6	4	3	0	999	999	34	0	79	No	Alive	Yes	2											2					0
788	12	F	20.4	15	9	8	0	999	2	41	1	79	No	Alive	Yes	0	0								7		7					4	4	4		5
788	14	F	20.4	15	9	8	0	999	2	41	1	79	No	Alive	Yes	1																1	1
788	18	F	20.4	15	9	8	0	999	2	41	1	79	No	Alive	Yes	1											1					1	2
496	32	F	4.6	12	8	7	0	999	2	41	0	81	No	Alive	Yes																		1
496	36	F	4.6	12	8	7	0	999	2	41	0	81	No	Alive	Yes	2																			2
496	40	F	4.6	12	8	7	0	999	2	41	0	81	No	Alive	Yes	0																					1
496	45	F	4.6	12	8	7	0	999	2	41	0	81	No	Alive	Yes	2											1
637	27	M	10.5	8	8	7	0	999	4	41	0	89	No	Alive	Yes	2											2
637	30	M	10.5	8	8	7	0	999	4	41	0	89	No	Alive	Yes	3	0															3
637	38	M	10.5	8	8	7	0	999	4	41	0	89	No	Alive	Yes	2
637	41	M	10.5	8	8	7	0	999	4	41	0	89	No	Alive	Yes	0											1
101	15	M	24	999	1	0	0	999	999	17	0	999	No	Alive	Yes	1																	2
101	23	M	24	999	1	0	0	999	999	17	0	999	No	Alive	Yes																	1	3
101	35	M	24	999	1	0	0	999	999	18	0	999	No	Alive	Yes	1											2										1
585	10	M	7.5	999	1	0	0	999	999	18	0	999	No	Alive	Yes	3																	2
585	16	M	7.5	999	1	0	0	999	999	18	0	999	No	Alive	Yes	1											1
585	18	M	7.5	999	1	0	0	999	999	18	0	999	No	Alive	Yes																	1	1	1			1
585	20	M	7.5	999	1	0	0	999	999	18	0	999	No	Alive	Yes	2											2						1
585	20	M	7.5	999	1	0	0	999	999	18	0	999	No	Alive	Yes	2																2	2	2
585	21	M	7.5	999	1	0	0	999	999	18	0	999	No	Alive	Yes																		1
735	5	M	13.2	999	1	0	0	999	999	18	0	999	No	Alive	Yes	1
735	8	M	13.2	999	1	0	0	999	999	18	0	999	No	Alive	Yes	2
735	8	M	13.2	999	1	0	0	999	999	18	0	999	No	Alive	Yes	1																	1
735	9	M	13.2	999	1	0	0	999	999	18	0	999	No	Alive	Yes	4											4						4
735	10	M	13.2	999	1	0	0	999	999	18	0	999	No	Alive	Yes	2																2	2
735	10	M	13.2	999	1	0	0	999	999	18	0	999	No	Alive	Yes	2											1						0
735	11	M	13.2	999	1	0	0	999	999	18	0	999	No	Alive	Yes	1											2
735	13	M	13.2	999	1	0	0	999	999	18	0	999	No	Alive	Yes	2											1						1
32	20	F	23.4	999	1	1	0	999	999	19	0	999	No	Alive	Yes	1											1
459	3	F	4.6	999	1	0	0	999	999	19	0	999	No	Alive	Yes
459	5	F	4.6	999	1	0	0	999	999	19	0	999	No	Alive	Yes	1
459	6	F	4.6	999	1	0	0	999	999	19	0	999	No	Alive	Yes	1											1
459	7	F	4.6	999	1	0	0	999	999	19	0	999	No	Alive	Yes	1											1
459	10	F	4.6	999	1	0	0	999	999	19	0	999	No	Alive	Yes
459	12	F	4.6	999	1	0	0	999	999	19	0	999	No	Alive	Yes	1																	1				0
674	22	F	10.5	999	1	0	0	999	999	19	0	999	No	Alive	Yes	2											2
674	29	F	10.5	999	1	0	0	999	999	19	0	999	No	Alive	Yes	0																					1
735	15	M	13.2	999	1	0	0	999	999	19	0	999	No	Alive	Yes	1											1
735	16	M	13.2	999	1	0	0	999	999	19	0	999	No	Alive	Yes	2
735	20	M	13.2	999	1	0	0	999	999	19	0	999	No	Alive	Yes	1											1
984	18	M	0	999	1	0	0	999	999	19	0	999	No	Alive	Yes																						0
984	18	M	0	999	1	0	0	999	999	19	0	999	No	Alive	Yes	0																0	0
984	19	M	0	999	1	0	0	999	999	19	0	999	No	Alive	Yes																			5
984	21	M	0	999	1	0	0	999	999	19	0	999	No	Alive	Yes																			2
984	22	M	0	999	1	0	0	999	999	19	0	999	No	Alive	Yes	2											2
984	23	M	0	999	1	0	0	999	999	19	0	999	No	Alive	Yes	0
984	24	M	0	999	1	0	0	999	999	19	0	999	No	Alive	Yes	0											0
984	32	M	0	999	1	0	0	999	999	19	0	999	No	Alive	Yes	1											2
984	34	M	0	999	1	0	0	999	999	19	0	999	No	Alive	Yes	1											1
984	35	M	0	999	1	0	0	999	999	19	0	999	No	Alive	Yes	1											1
715	20	M	13.2	999	1	0	0	999	999	20	0	999	No	Alive	Yes												1							1
984	37	M	0	999	1	0	0	999	999	20	0	999	No	Alive	Yes	2											2
984	39	M	0	999	1	0	0	999	999	20	0	999	No	Alive	Yes	1											1					1
984	39	M	0	999	1	0	0	999	999	20	0	999	No	Alive	Yes	1											1
1073	22	M	0	999	1	0	0	999	999	20	0	999	No	Alive	Yes	2											2					1		2
1073	30	M	0	999	1	0	0	999	999	20	0	999	No	Alive	Yes	3																			2
1073	32	M	0	999	1	0	0	999	999	20	0	999	No	Alive	Yes	1											1					1
1073	37	M	0	999	1	0	0	999	999	20	0	999	No	Alive	Yes	1
1073	38	M	0	999	1	0	0	999	999	20	0	999	No	Alive	Yes	0											1
1073	40	M	0	999	1	0	0	999	999	20	0	999	No	Alive	Yes	1											1
155	45	F	19.3	999	1	2	0	999	999	21	0	999	No	Alive	Yes	1											1
156	26	F	19.3	999	2	2	0	999	999	21	0	999	No	Alive	Yes	1																														2
157	7	F	19.3	999	3	2	0	999	999	21	0	999	No	Alive	Yes	3											3
157	9	F	19.3	999	3	2	0	999	999	21	0	999	No	Alive	Yes	1
190	8	M	16.4	999	1	0	0	999	999	21	0	999	No	Alive	Yes	0											1
190	17	M	16.4	999	1	0	0	999	999	21	0	999	No	Alive	Yes	1											1						1
190	19	M	16.4	999	1	0	0	999	999	21	0	999	No	Alive	Yes	2											2					2	2
367	19	M	5.3	999	1	0	0	999	999	21	0	999	No	Alive	Yes	0																0	1
367	20	M	5.3	999	1	0	0	999	999	21	0	999	No	Alive	Yes	2																	2		1
367	20	M	5.3	999	1	0	0	999	999	21	0	999	No	Alive	Yes	0											0					0	0
367	22	M	5.3	999	1	0	0	999	999	21	0	999	No	Alive	Yes	0											1					1
367	23	M	5.3	999	1	0	0	999	999	21	0	999	No	Alive	Yes	0		0
367	24	M	5.3	999	1	0	0	999	999	21	0	999	No	Alive	Yes
367	26	M	5.3	999	1	0	0	999	999	21	0	999	No	Alive	Yes
367	26	M	5.3	999	1	0	0	999	999	21	0	999	No	Alive	Yes	1											1
367	26	M	5.3	999	1	0	0	999	999	21	0	999	No	Alive	Yes	1
367	27	M	5.3	999	1	0	0	999	999	21	0	999	No	Alive	Yes	1											1
367	29	M	5.3	999	1	0	0	999	999	21	0	999	No	Alive	Yes	1											1
367	30	M	5.3	999	1	0	0	999	999	21	0	999	No	Alive	Yes	2											2										2
367	30	M	5.3	999	1	0	0	999	999	21	0	999	No	Alive	Yes	2																	2
434	8	F	4.6	999	1	0	0	999	999	21	0	999	No	Alive	Yes												0
434	15	F	4.6	999	1	0	0	999	999	21	0	999	No	Alive	Yes	2
434	16	F	4.6	999	1	0	0	999	999	21	0	999	No	Alive	Yes	1											1
434	17	F	4.6	999	1	0	0	999	999	21	0	999	No	Alive	Yes
434	20	F	4.6	999	1	0	0	999	999	21	0	999	No	Alive	Yes	1											0
434	22	F	4.6	999	1	0	0	999	999	21	0	999	No	Alive	Yes	1
508	10	F	4.6	999	1	0	0	999	999	21	0	999	No	Alive	Yes
508	12	F	4.6	999	1	0	0	999	999	21	0	999	No	Alive	Yes	1											1						1
508	22	F	4.6	999	1	0	0	999	999	21	0	999	No	Alive	Yes												2
711	17	M	13.2	999	1	0	0	999	999	21	0	999	No	Alive	Yes	1											2					1	1
711	18	M	13.2	999	1	0	0	999	999	21	0	999	No	Alive	Yes	2											2
711	22	M	13.2	999	1	0	0	999	999	21	0	999	No	Alive	Yes
711	23	M	13.2	999	1	0	0	999	999	21	0	999	No	Alive	Yes	1											1
711	27	M	13.2	999	1	0	0	999	999	21	0	999	No	Alive	Yes	1											1					1
737	24	M	13.2	999	3	3	0	999	999	21	0	999	No	Alive	Yes	3											3
737	34	M	13.2	999	3	3	0	999	999	21	0	999	No	Alive	Yes	1											1					1
737	34	M	13.2	999	3	3	0	999	999	21	0	999	No	Alive	Yes												2
1071	4	F	0	999	1	0	0	999	999	21	0	999	No	Alive	Yes
1071	6	F	0	999	1	0	0	999	999	21	0	999	No	Alive	Yes	4											4
1071	6	F	0	999	1	0	0	999	999	21	0	999	No	Alive	Yes
1071	8	F	0	999	1	0	0	999	999	21	0	999	No	Alive	Yes
1071	9	F	0	999	1	0	0	999	999	21	0	999	No	Alive	Yes	1											2
1071	10	F	0	999	1	0	0	999	999	21	0	999	No	Alive	Yes	1											1
1071	12	F	0	999	1	0	0	999	999	21	0	999	No	Alive	Yes	0											1
1071	13	F	0	999	1	0	0	999	999	21	0	999	No	Alive	Yes	1											2
1071	15	F	0	999	1	0	0	999	999	21	0	999	No	Alive	Yes	1
1071	18	F	0	999	1	0	0	999	999	21	0	999	No	Alive	Yes	1											1
1071	18	F	0	999	1	0	0	999	999	21	0	999	No	Alive	Yes	2											2
1071	20	F	0	999	1	0	0	999	999	21	0	999	No	Alive	Yes	1											1
1073	44	M	0	999	1	0	0	999	999	21	0	999	No	Alive	Yes	2											2
1073	44	M	0	999	1	0	0	999	999	21	0	999	No	Alive	Yes	1											2
1073	47	M	0	999	1	0	0	999	999	21	0	999	No	Alive	Yes
80	11	M	24	999	1	0	0	999	999	22	0	999	No	Alive	Yes	3											3
181	42	M	10.5	999	1	1	0	999	999	22	0	999	No	Alive	Yes	1
181	45	M	10.5	999	1	1	0	999	999	22	0	999	No	Alive	Yes	1																					2
181	49	M	10.5	999	1	1	0	999	999	22	0	999	No	Alive	Yes	1											1
276	11	F	11.6	999	1	0	0	999	999	22	0	999	No	Alive	Yes	2											2					2	0
276	12	F	11.6	999	1	0	0	999	999	22	0	999	No	Alive	Yes																		2
276	12	F	11.6	999	1	0	0	999	999	22	0	999	No	Alive	Yes																	1	2
276	13	F	11.6	999	1	0	0	999	999	22	0	999	No	Alive	Yes																	0	1				1
367	32	M	5.3	999	1	0	0	999	999	22	0	999	No	Alive	Yes	1											2
367	37	M	5.3	999	1	0	0	999	999	22	0	999	No	Alive	Yes	2
376	39	M	5.3	999	1	1	0	999	999	22	0	999	No	Alive	Yes	0									0		0		0
376	39	M	5.3	999	1	1	0	999	999	22	0	999	No	Alive	Yes												2
376	39	M	5.3	999	1	1	0	999	999	22	0	999	No	Alive	Yes
376	41	M	5.3	999	1	1	0	999	999	22	0	999	No	Alive	Yes	1											2
376	41	M	5.3	999	1	1	0	999	999	22	0	999	No	Alive	Yes	1	0										3
376	42	M	5.3	999	1	1	0	999	999	22	0	999	No	Alive	Yes
376	44	M	5.3	999	1	1	0	999	999	22	0	999	No	Alive	Yes		0
376	45	M	5.3	999	1	1	0	999	999	22	0	999	No	Alive	Yes	1	0										1
376	46	M	5.3	999	1	1	0	999	999	22	0	999	No	Alive	Yes	0
376	47	M	5.3	999	1	1	0	999	999	22	0	999	No	Alive	Yes	1											1					1
376	52	M	5.3	999	1	1	0	999	999	22	0	999	No	Alive	Yes	1											1							5
376	54	M	5.3	999	1	1	0	999	999	22	0	999	No	Alive	Yes	2
376	58	M	5.3	999	1	1	0	999	999	22	0	999	No	Alive	Yes	2											1
376	59	M	5.3	999	1	1	0	999	999	22	0	999	No	Alive	Yes	1											1
376	59	M	5.3	999	1	1	0	999	999	22	0	999	No	Alive	Yes
383	5	F	5.3	999	2	1	0	999	999	22	0	999	No	Alive	Yes	1											1
383	6	F	5.3	999	2	1	0	999	999	22	0	999	No	Alive	Yes	0
383	8	F	5.3	999	2	1	0	999	999	22	0	999	No	Alive	Yes	2	0
383	9	F	5.3	999	2	1	0	999	999	22	0	999	No	Alive	Yes	1																	1
383	10	F	5.3	999	2	1	0	999	999	22	0	999	No	Alive	Yes	1											1
383	12	F	5.3	999	2	1	0	999	999	22	0	999	No	Alive	Yes	1																	2
383	12	F	5.3	999	2	1	0	999	999	22	0	999	No	Alive	Yes	3											3					1
383	16	F	5.3	999	2	1	0	999	999	22	0	999	No	Alive	Yes	1											1
383	17	F	5.3	999	2	1	0	999	999	22	0	999	No	Alive	Yes	1										2	2
434	25	F	4.6	999	1	1	0	999	999	22	0	999	No	Alive	Yes	2											2
439	23	F	4.6	999	1	0	0	999	999	22	0	999	No	Alive	Yes	2
439	25	F	4.6	999	1	0	0	999	999	22	0	999	No	Alive	Yes	1											1
508	24	F	4.6	999	1	0	0	999	999	22	0	999	No	Alive	Yes	1
508	28	F	4.6	999	1	0	0	999	999	22	0	999	No	Alive	Yes	1
737	37	M	13.2	999	3	3	0	999	999	22	0	999	No	Alive	Yes	1											2					1
794	11	F	16.8	999	2	1	0	999	999	22	0	999	No	Alive	Yes
888	41	M	7.5	999	1	2	0	999	999	22	0	999	No	Alive	Yes	0																0	0
888	43	M	7.5	999	1	2	0	999	999	22	0	999	No	Alive	Yes
888	47	M	7.5	999	1	2	0	999	999	22	0	999	No	Alive	Yes
888	48	M	7.5	999	1	2	0	999	999	22	0	999	No	Alive	Yes	2																					2
888	52	M	7.5	999	1	2	0	999	999	22	0	999	No	Alive	Yes	2											1
888	58	M	7.5	999	1	2	0	999	999	22	0	999	No	Alive	Yes
888	60	M	7.5	999	1	2	0	999	999	22	0	999	No	Alive	Yes	1
889	13	M	7.5	999	2	2	0	999	999	22	0	999	No	Alive	Yes	2
889	17	M	7.5	999	2	2	0	999	999	22	0	999	No	Alive	Yes	2																		2
889	19	M	7.5	999	2	2	0	999	999	22	0	999	No	Alive	Yes	5																		2
889	21	M	7.5	999	2	2	0	999	999	22	0	999	No	Alive	Yes	2																1	1
889	26	M	7.5	999	2	2	0	999	999	22	0	999	No	Alive	Yes																	2
889	26	M	7.5	999	2	2	0	999	999	22	0	999	No	Alive	Yes	1											1
889	27	M	7.5	999	2	2	0	999	999	22	0	999	No	Alive	Yes	2																2
925	27	M	0	999	1	1	0	999	999	22	0	999	No	Alive	Yes	2	0
925	27	M	0	999	1	1	0	999	999	22	0	999	No	Alive	Yes	1											1
925	32	M	0	999	1	1	0	999	999	22	0	999	No	Alive	Yes	2																					2
925	36	M	0	999	1	1	0	999	999	22	0	999	No	Alive	Yes												1							1
925	38	M	0	999	1	1	0	999	999	22	0	999	No	Alive	Yes	1
932	2	F	0	999	2	1	0	999	999	22	0	999	No	Alive	Yes	1											1
932	3	F	0	999	2	1	0	999	999	22	0	999	No	Alive	Yes												1					0
932	3	F	0	999	2	1	0	999	999	22	0	999	No	Alive	Yes	1											1							1
932	6	F	0	999	2	1	0	999	999	22	0	999	No	Alive	Yes	2											2
932	8	F	0	999	2	1	0	999	999	22	0	999	No	Alive	Yes	2											2
932	8	F	0	999	2	1	0	999	999	22	0	999	No	Alive	Yes												1
932	8	F	0	999	2	1	0	999	999	22	0	999	No	Alive	Yes	0
932	9	F	0	999	2	1	0	999	999	22	0	999	No	Alive	Yes	0											0
932	9	F	0	999	2	1	0	999	999	22	0	999	No	Alive	Yes	1											1
932	10	F	0	999	2	1	0	999	999	22	0	999	No	Alive	Yes			1
981	1	M	0	999	1	0	0	999	999	22	0	999	No	Alive	Yes
981	3	M	0	999	1	0	0	999	999	22	0	999	No	Alive	Yes	1											1
981	5	M	0	999	1	0	0	999	999	22	0	999	No	Alive	Yes	1											2
981	7	M	0	999	1	0	0	999	999	22	0	999	No	Alive	Yes	0											0
981	9	M	0	999	1	0	0	999	999	22	0	999	No	Alive	Yes	2
981	10	M	0	999	1	0	0	999	999	22	0	999	No	Alive	Yes	1											1
981	11	M	0	999	1	0	0	999	999	22	0	999	No	Alive	Yes	2											1
25	30	F	23.4	999	1	1	0	999	999	23	0	999	No	Alive	Yes	2											2
44	3	M	23.4	999	2	1	0	999	999	23	0	999	No	Alive	Yes
44	6	M	23.4	999	2	1	0	999	999	23	0	999	No	Alive	Yes	1
44	8	M	23.4	999	2	1	0	999	999	23	0	999	No	Alive	Yes	2											2					1	2
57	19	M	24	999	1	0	0	999	999	23	0	999	No	Alive	Yes
57	23	M	24	999	1	0	0	999	999	23	0	999	No	Alive	Yes	1																1	1
276	20	F	11.6	999	1	1	0	999	999	23	0	999	No	Alive	Yes	2											2
376	59	M	5.3	999	1	2	0	999	999	23	0	999	No	Alive	Yes	0											0
376	62	M	5.3	999	1	2	0	999	999	23	0	999	No	Alive	Yes	1											2					1
655	45	M	10.5	999	1	0	0	999	999	23	0	999	No	Alive	Yes	2											2
655	47	M	10.5	999	1	0	0	999	999	23	0	999	No	Alive	Yes	1											1
697	5	F	10.5	999	2	1	0	999	999	23	0	999	No	Alive	Yes	2											2						2				2
697	6	F	10.5	999	2	1	0	999	999	23	0	999	No	Alive	Yes	2																	1
697	8	F	10.5	999	2	1	0	999	999	23	0	999	No	Alive	Yes	3											3					3	2
697	8	F	10.5	999	2	1	0	999	999	23	0	999	No	Alive	Yes	2											2
697	9	F	10.5	999	2	1	0	999	999	23	0	999	No	Alive	Yes	2											2					2	2
697	11	F	10.5	999	2	1	0	999	999	23	0	999	No	Alive	Yes												1					1	1
697	14	F	10.5	999	2	1	0	999	999	23	0	999	No	Alive	Yes	1											2
697	15	F	10.5	999	2	1	0	999	999	23	0	999	No	Alive	Yes	2																2		2
697	16	F	10.5	999	2	1	0	999	999	23	0	999	No	Alive	Yes	1																1	1
888	63	M	7.5	999	1	2	0	999	999	23	0	999	No	Alive	Yes	2																					2
889	32	M	7.5	999	2	2	0	999	999	23	0	999	No	Alive	Yes	1											2					1
889	33	M	7.5	999	2	2	0	999	999	23	0	999	No	Alive	Yes	0											2					0		0			0
889	33	M	7.5	999	2	2	0	999	999	23	0	999	No	Alive	Yes	2											2					2
889	34	M	7.5	999	2	2	0	999	999	23	0	999	No	Alive	Yes	1											1
889	36	M	7.5	999	2	2	0	999	999	23	0	999	No	Alive	Yes	2																	1
925	47	M	0	999	1	1	0	999	999	23	0	999	No	Alive	Yes
925	48	M	0	999	1	1	0	999	999	23	0	999	No	Alive	Yes	1											1
925	48	M	0	999	1	1	0	999	999	23	0	999	No	Alive	Yes																						1
932	17	F	0	999	2	1	0	999	999	23	0	999	No	Alive	Yes	1											1
932	17	F	0	999	2	1	0	999	999	23	0	999	No	Alive	Yes	1
932	20	F	0	999	2	1	0	999	999	23	0	999	No	Alive	Yes	0																0	1
932	21	F	0	999	2	1	0	999	999	23	0	999	No	Alive	Yes																	0	0
932	22	F	0	999	2	1	0	999	999	23	0	999	No	Alive	Yes	1											1
932	23	F	0	999	2	1	0	999	999	23	0	999	No	Alive	Yes	1											1
981	12	M	0	999	1	0	0	999	999	23	0	999	No	Alive	Yes	1											0					0		0
25	42	F	23.4	999	1	2	0	999	999	24	0	999	No	Alive	Yes	2											2
44	19	M	23.4	999	2	2	0	999	999	24	0	999	No	Alive	Yes	1																	0
44	20	M	23.4	999	2	2	0	999	999	24	0	999	No	Alive	Yes																	1	3
44	20	M	23.4	999	2	2	0	999	999	24	0	999	No	Alive	Yes	2											2					2
44	21	M	23.4	999	2	2	0	999	999	24	0	999	No	Alive	Yes	1											1
44	24	M	23.4	999	2	2	0	999	999	24	0	999	No	Alive	Yes												2							3
102	4	M	25.6	999	1	0	0	999	999	24	0	999	No	Alive	Yes												2
102	9	M	25.6	999	1	0	0	999	999	24	0	999	No	Alive	Yes	1											1						1
102	9	M	25.6	999	1	0	0	999	999	24	0	999	No	Alive	Yes	2											2						2	2
369	1	F	5.3	999	2	1	0	999	999	24	0	999	No	Alive	Yes	1
369	4	F	5.3	999	2	1	0	999	999	24	0	999	No	Alive	Yes	2											2
369	5	F	5.3	999	2	1	0	999	999	24	0	999	No	Alive	Yes	1											1
369	6	F	5.3	999	2	1	0	999	999	24	0	999	No	Alive	Yes	1
369	7	F	5.3	999	2	1	0	999	999	24	0	999	No	Alive	Yes	2																														2
369	9	F	5.3	999	2	1	0	999	999	24	0	999	No	Alive	Yes	0											0
369	10	F	5.3	999	2	1	0	999	999	24	0	999	No	Alive	Yes	2																	1
561	19	M	7.5	999	1	0	0	999	999	24	0	999	No	Alive	Yes	1											2						2
561	24	M	7.5	999	1	0	0	999	999	24	0	999	No	Alive	Yes	1
561	25	M	7.5	999	1	0	0	999	999	24	0	999	No	Alive	Yes	1
561	27	M	7.5	999	1	0	0	999	999	24	0	999	No	Alive	Yes	2
561	30	M	7.5	999	1	0	0	999	999	24	0	999	No	Alive	Yes	1																	1
561	32	M	7.5	999	1	0	0	999	999	24	0	999	No	Alive	Yes	1		1
561	34	M	7.5	999	1	0	0	999	999	24	0	999	No	Alive	Yes	1											2
561	35	M	7.5	999	1	0	0	999	999	24	0	999	No	Alive	Yes	0											0																			0
697	23	F	10.5	999	2	1	0	999	999	24	0	999	No	Alive	Yes												2
1039	2	M	0	999	1	0	0	999	999	24	0	999	No	Alive	Yes												2					1	1
1039	3	M	0	999	1	0	0	999	999	24	0	999	No	Alive	Yes	2											1					2	2
1039	3	M	0	999	1	0	0	999	999	24	0	999	No	Alive	Yes	1
1039	4	M	0	999	1	0	0	999	999	24	0	999	No	Alive	Yes	2											1
1039	5	M	0	999	1	0	0	999	999	24	0	999	No	Alive	Yes
1039	7	M	0	999	1	0	0	999	999	24	0	999	No	Alive	Yes												1					1
1039	7	M	0	999	1	0	0	999	999	24	0	999	No	Alive	Yes	1											1										1
1039	10	M	0	999	1	0	0	999	999	24	0	999	No	Alive	Yes	1											1
1039	11	M	0	999	1	0	0	999	999	24	0	999	No	Alive	Yes	2											3
1039	12	M	0	999	1	0	0	999	999	24	0	999	No	Alive	Yes	2											2					1	1
1039	17	M	0	999	1	0	0	999	999	24	0	999	No	Alive	Yes	1											1						1
1039	17	M	0	999	1	0	0	999	999	24	0	999	No	Alive	Yes																	0	0
1039	19	M	0	999	1	0	0	999	999	24	0	999	No	Alive	Yes	1											2						1
1039	20	M	0	999	1	0	0	999	999	24	0	999	No	Alive	Yes	1											1						1
142	17	F	19.3	999	1	0	0	999	999	25	0	999	No	Alive	Yes	3											3
142	19	F	19.3	999	1	0	0	999	999	25	0	999	No	Alive	Yes	2	0																	3
142	25	F	19.3	999	1	0	0	999	999	25	0	999	No	Alive	Yes	2											2
369	17	F	5.3	999	2	1	0	999	999	25	0	999	No	Alive	Yes	1											1
369	18	F	5.3	999	2	1	0	999	999	25	0	999	No	Alive	Yes	0																0	0
369	20	F	5.3	999	2	1	0	999	999	25	0	999	No	Alive	Yes
369	23	F	5.3	999	2	1	0	999	999	25	0	999	No	Alive	Yes	0	1	1
412	26	M	4.6	999	1	0	0	999	999	25	0	999	No	Alive	Yes	2											2						2
412	35	M	4.6	999	1	0	0	999	999	25	0	999	No	Alive	Yes																															1
412	40	M	4.6	999	1	0	0	999	999	25	0	999	No	Alive	Yes
509	8	F	4.6	999	2	1	0	999	999	25	0	999	No	Alive	Yes	1
509	9	F	4.6	999	2	1	0	999	999	25	0	999	No	Alive	Yes
509	14	F	4.6	999	2	1	0	999	999	25	0	999	No	Alive	Yes	1											2
509	14	F	4.6	999	2	1	0	999	999	25	0	999	No	Alive	Yes	2												2					2
509	17	F	4.6	999	2	1	0	999	999	25	0	999	No	Alive	Yes	2											2
509	17	F	4.6	999	2	1	0	999	999	25	0	999	No	Alive	Yes	2											2
536	27	F	7.5	999	1	0	0	999	999	25	0	999	No	Alive	Yes	1											2								1
536	31	F	7.5	999	1	0	0	999	999	25	0	999	No	Alive	Yes	1
536	32	F	7.5	999	1	0	0	999	999	25	0	999	No	Alive	Yes	2
536	40	F	7.5	999	1	0	0	999	999	25	0	999	No	Alive	Yes	1											1
561	39	M	7.5	999	1	0	0	999	999	25	0	999	No	Alive	Yes	2											2
561	41	M	7.5	999	1	0	0	999	999	25	0	999	No	Alive	Yes	1											1
748	13	M	11.4	999	1	0	0	999	999	25	0	999	No	Alive	Yes	2
748	15	M	11.4	999	1	0	0	999	999	25	0	999	No	Alive	Yes	1																2
748	16	M	11.4	999	1	0	0	999	999	25	0	999	No	Alive	Yes	1	0										1						1
748	18	M	11.4	999	1	0	0	999	999	25	0	999	No	Alive	Yes	1											2
748	19	M	11.4	999	1	0	0	999	999	25	0	999	No	Alive	Yes	1											1						1
748	19	M	11.4	999	1	0	0	999	999	25	0	999	No	Alive	Yes												1							4
748	22	M	11.4	999	1	0	0	999	999	25	0	999	No	Alive	Yes	1
748	24	M	11.4	999	1	0	0	999	999	25	0	999	No	Alive	Yes	2											1
1039	26	M	0	999	1	0	0	999	999	25	0	999	No	Alive	Yes	1											2
195	49	F	16.4	999	1	0	0	999	999	26	0	999	No	Alive	Yes	1											1
412	47	M	4.6	999	1	0	0	999	999	26	0	999	No	Alive	Yes	2																	2
509	20	F	4.6	999	2	2	0	999	999	26	0	999	No	Alive	Yes	2
509	20	F	4.6	999	2	2	0	999	999	26	0	999	No	Alive	Yes	2											1
536	45	F	7.5	999	1	0	0	999	999	26	0	999	No	Alive	Yes	1
536	46	F	7.5	999	1	0	0	999	999	26	0	999	No	Alive	Yes	1
536	48	F	7.5	999	1	0	0	999	999	26	0	999	No	Alive	Yes	1											0
536	49	F	7.5	999	1	0	0	999	999	26	0	999	No	Alive	Yes	1											1										1
536	53	F	7.5	999	1	0	0	999	999	26	0	999	No	Alive	Yes	2																			1
666	12	M	10.5	999	3	4	0	999	999	26	0	999	No	Alive	Yes	3											8						2
666	13	M	10.5	999	3	4	0	999	999	26	0	999	No	Alive	Yes	2											0						1
666	19	M	10.5	999	3	4	0	999	999	26	0	999	No	Alive	Yes	1											1					1	1
666	21	M	10.5	999	3	4	0	999	999	26	0	999	No	Alive	Yes	1																1	1
666	30	M	10.5	999	3	4	0	999	999	26	0	999	No	Alive	Yes												1										1
748	33	M	11.4	999	1	0	0	999	999	26	0	999	No	Alive	Yes	2											2							1
776	53	F	21	999	2	2	0	999	999	26	0	999	No	Alive	Yes	1																					2									1
777	9	F	21	999	3	2	0	999	999	26	0	999	No	Alive	Yes			2																2
1014	4	F	0	999	3	2	0	999	999	26	0	999	No	Alive	Yes	2											1					1	1
1014	4	F	0	999	3	2	0	999	999	26	0	999	No	Alive	Yes												1					1
1014	6	F	0	999	3	2	0	999	999	26	0	999	No	Alive	Yes	1											1					0
1014	10	F	0	999	3	2	0	999	999	26	0	999	No	Alive	Yes	2																2	1
1014	10	F	0	999	3	2	0	999	999	26	0	999	No	Alive	Yes	4											4						3
26	44	M	23.4	999	2	1	0	999	999	27	0	999	No	Alive	Yes
83	30	M	24	999	2	2	0	999	999	27	0	999	No	Alive	Yes	1
83	35	M	24	999	2	2	0	999	999	27	0	999	No	Alive	Yes	0											1					1														1
119	9	F	19.3	999	4	3	0	999	999	27	0	999	No	Alive	Yes	1																	2
195	61	F	16.4	999	1	0	0	999	999	27	0	999	No	Alive	Yes	1											2										1
204	6	F	16.4	999	3	2	0	999	999	27	0	999	No	Alive	Yes	1
204	10	F	16.4	999	3	2	0	999	999	27	0	999	No	Alive	Yes	1											1
204	12	F	16.4	999	3	2	0	999	999	27	0	999	No	Alive	Yes	1											1					1	1
208	23	F	16.4	999	3	2	0	999	999	27	0	999	No	Alive	Yes	2																	2				2
337	47	F	5.3	999	2	2	0	999	999	27	0	999	No	Alive	Yes												1
358	11	M	5.3	999	4	3	0	999	999	27	0	999	No	Alive	Yes	1											1
358	22	M	5.3	999	4	3	0	999	999	27	0	999	No	Alive	Yes	2											2						2
358	23	M	5.3	999	4	3	0	999	999	27	0	999	No	Alive	Yes	1																1					1
358	26	M	5.3	999	4	3	0	999	999	27	0	999	No	Alive	Yes	1
358	29	M	5.3	999	4	3	0	999	999	27	0	999	No	Alive	Yes	1											1
457	45	F	4.6	999	2	1	0	999	999	27	0	999	No	Alive	Yes	2								2			2					0	0													2
624	50	M	10.5	999	1	2	0	999	999	27	0	999	No	Alive	Yes																						1
624	53	M	10.5	999	1	2	0	999	999	27	0	999	No	Alive	Yes	1										1
624	63	M	10.5	999	1	2	0	999	999	27	0	999	No	Alive	Yes	2											2		2																	2
649	14	M	10.5	999	2	2	0	999	999	27	0	999	No	Alive	Yes		0										2
649	20	M	10.5	999	2	2	0	999	999	27	0	999	No	Alive	Yes	1											2
649	25	M	10.5	999	2	2	0	999	999	27	0	999	No	Alive	Yes	1									1		1
881	21	F	0	999	1	0	0	999	999	27	0	999	No	Alive	Yes												3
881	21	F	0	999	1	0	0	999	999	27	0	999	No	Alive	Yes	2											2
881	22	F	0	999	1	0	0	999	999	27	0	999	No	Alive	Yes	0																1	0	1
881	24	F	0	999	1	0	0	999	999	27	0	999	No	Alive	Yes	2											1
881	26	F	0	999	1	0	0	999	999	27	0	999	No	Alive	Yes	2											2
881	26	F	0	999	1	0	0	999	999	27	0	999	No	Alive	Yes	1
881	27	F	0	999	1	0	0	999	999	27	0	999	No	Alive	Yes	2																	2
881	27	F	0	999	1	0	0	999	999	27	0	999	No	Alive	Yes	1											1						0
881	29	F	0	999	1	0	0	999	999	27	0	999	No	Alive	Yes	1											1
881	30	F	0	999	1	0	0	999	999	27	0	999	No	Alive	Yes	1											1
881	31	F	0	999	1	0	0	999	999	27	0	999	No	Alive	Yes	1											1
881	32	F	0	999	1	0	0	999	999	27	0	999	No	Alive	Yes	1											1
881	33	F	0	999	1	0	0	999	999	27	0	999	No	Alive	Yes	1																	2
881	36	F	0	999	1	0	0	999	999	27	0	999	No	Alive	Yes	0											0
881	37	F	0	999	1	0	0	999	999	27	0	999	No	Alive	Yes	2
881	38	F	0	999	1	0	0	999	999	27	0	999	No	Alive	Yes	0									0		0
881	38	F	0	999	1	0	0	999	999	27	0	999	No	Alive	Yes	0											1
881	40	F	0	999	1	0	0	999	999	27	0	999	No	Alive	Yes	2											2
939	23	F	0	999	3	3	0	999	999	27	0	999	No	Alive	Yes												0					0	0
939	25	F	0	999	3	3	0	999	999	27	0	999	No	Alive	Yes	1											0
939	25	F	0	999	3	3	0	999	999	27	0	999	No	Alive	Yes	1	0										1						1
939	25	F	0	999	3	3	0	999	999	27	0	999	No	Alive	Yes												3
939	27	F	0	999	3	3	0	999	999	27	0	999	No	Alive	Yes												1										1
939	29	F	0	999	3	3	0	999	999	27	0	999	No	Alive	Yes																		1				2
939	30	F	0	999	3	3	0	999	999	27	0	999	No	Alive	Yes	2											2										2
939	33	F	0	999	3	3	0	999	999	27	0	999	No	Alive	Yes	1																	0				0
939	34	F	0	999	3	3	0	999	999	27	0	999	No	Alive	Yes	0											0
939	35	F	0	999	3	3	0	999	999	27	0	999	No	Alive	Yes	1											1																			1
939	42	F	0	999	3	3	0	999	999	27	0	999	No	Alive	Yes
1046	30	F	0	999	2	2	0	999	999	27	0	999	No	Alive	Yes	0											0
1046	37	F	0	999	2	2	0	999	999	27	0	999	No	Alive	Yes	0										1
119	17	F	19.3	999	4	3	0	999	999	28	0	999	No	Alive	Yes	0											0						0
204	24	F	16.4	999	3	2	0	999	999	28	0	999	No	Alive	Yes	1											2
204	26	F	16.4	999	3	2	0	999	999	28	0	999	No	Alive	Yes	1											1
208	32	F	16.4	999	3	2	0	999	999	28	0	999	No	Alive	Yes	1											1
208	33	F	16.4	999	3	2	0	999	999	28	0	999	No	Alive	Yes	1											1
271	8	M	11.6	999	3	2	0	999	999	28	0	999	No	Alive	Yes											1	2
271	15	M	11.6	999	3	2	0	999	999	28	0	999	No	Alive	Yes	2											2
271	18	M	11.6	999	3	2	0	999	999	28	0	999	No	Alive	Yes	1											1
271	18	M	11.6	999	3	2	0	999	999	28	0	999	No	Alive	Yes			2
271	20	M	11.6	999	3	2	0	999	999	28	0	999	No	Alive	Yes	2											2
271	22	M	11.6	999	3	2	0	999	999	28	0	999	No	Alive	Yes	1											2						1
271	23	M	11.6	999	3	2	0	999	999	28	0	999	No	Alive	Yes	1											1
271	25	M	11.6	999	3	2	0	999	999	28	0	999	No	Alive	Yes	1																	1
337	56	F	5.3	999	2	3	0	999	999	28	0	999	No	Alive	Yes	1											1
337	58	F	5.3	999	2	3	0	999	999	28	0	999	No	Alive	Yes	1											2
337	59	F	5.3	999	2	3	0	999	999	28	0	999	No	Alive	Yes	1											2
358	32	M	5.3	999	4	4	0	999	999	28	0	999	No	Alive	Yes	0											0
358	36	M	5.3	999	4	4	0	999	999	28	0	999	No	Alive	Yes	1											2
457	57	F	4.6	999	2	1	0	999	999	28	0	999	No	Alive	Yes	1																					1
493	4	M	4.6	999	2	1	0	999	999	28	0	999	No	Alive	Yes	1											1
493	7	M	4.6	999	2	1	0	999	999	28	0	999	No	Alive	Yes	1											1										1
493	8	M	4.6	999	2	1	0	999	999	28	0	999	No	Alive	Yes	1											2						2
493	10	M	4.6	999	2	1	0	999	999	28	0	999	No	Alive	Yes	2											2
493	11	M	4.6	999	2	1	0	999	999	28	0	999	No	Alive	Yes	2											2
624	69	M	10.5	999	1	2	0	999	999	28	0	999	No	Alive	Yes																						2
631	12	F	10.5	999	1	0	0	999	999	28	0	999	No	Alive	Yes	1
761	23	M	7.5	999	2	2	0	999	999	28	0	999	No	Alive	Yes	2											2						2
761	37	M	7.5	999	2	2	0	999	999	28	0	999	No	Alive	Yes	1											1					1	1
761	40	M	7.5	999	2	2	0	999	999	28	0	999	No	Alive	Yes	1											1
939	48	F	0	999	3	3	0	999	999	28	0	999	No	Alive	Yes
1046	47	F	0	999	2	2	0	999	999	28	0	999	No	Alive	Yes	1
271	29	M	11.6	999	3	3	0	999	999	29	0	999	No	Alive	Yes												1		2			0
271	31	M	11.6	999	3	3	0	999	999	29	0	999	No	Alive	Yes	2											1
271	31	M	11.6	999	3	3	0	999	999	29	0	999	No	Alive	Yes	2											1
493	21	M	4.6	999	2	1	0	999	999	29	0	999	No	Alive	Yes	2											1
493	23	M	4.6	999	2	1	0	999	999	29	0	999	No	Alive	Yes	1
688	6	F	10.5	999	4	3	0	999	999	29	0	999	No	Alive	Yes	2
688	7	F	10.5	999	4	3	0	999	999	29	0	999	No	Alive	Yes	1											1						1
688	8	F	10.5	999	4	3	0	999	999	29	0	999	No	Alive	Yes	2
761	41	M	7.5	999	2	2	0	999	999	29	0	999	No	Alive	Yes	1																1
761	43	M	7.5	999	2	2	0	999	999	29	0	999	No	Alive	Yes	1
761	45	M	7.5	999	2	2	0	999	999	29	0	999	No	Alive	Yes	1											2						1
11	37	M	23.4	999	1	1	0	999	999	30	0	999	No	Alive	Yes	4											4
12	9	M	23.4	999	2	1	0	999	999	30	0	999	No	Alive	Yes	4											4					4		4
207	33	M	16.4	999	5	5	0	999	999	30	0	999	No	Alive	Yes												2						2
688	16	F	10.5	999	4	3	0	999	999	30	0	999	No	Alive	Yes	1											2
688	17	F	10.5	999	4	3	0	999	999	30	0	999	No	Alive	Yes			2
688	17	F	10.5	999	4	3	0	999	999	30	0	999	No	Alive	Yes	1											1					1
688	21	F	10.5	999	4	3	0	999	999	30	0	999	No	Alive	Yes	1											1
12	18	M	23.4	999	2	1	0	999	999	31	0	999	No	Alive	Yes	1																1
12	20	M	23.4	999	2	1	0	999	999	31	0	999	No	Alive	Yes	2
12	23	M	23.4	999	2	1	0	999	999	31	0	999	No	Alive	Yes																	3	3
207	44	M	16.4	999	5	5	0	999	999	31	0	999	No	Alive	Yes	2											2
207	49	M	16.4	999	5	5	0	999	999	31	0	999	No	Alive	Yes	2																		2
355	32	F	0	999	4	3	0	999	999	31	0	999	No	Alive	Yes	1											1
355	33	F	0	999	4	3	0	999	999	31	0	999	No	Alive	Yes	2											2
355	34	F	0	999	4	3	0	999	999	31	0	999	No	Alive	Yes	1
355	34	F	0	999	4	3	0	999	999	31	0	999	No	Alive	Yes	1
355	35	F	0	999	4	3	0	999	999	31	0	999	No	Alive	Yes	1											1							1			1
355	35	F	0	999	4	3	0	999	999	31	0	999	No	Alive	Yes	2											2
355	36	F	0	999	4	3	0	999	999	31	0	999	No	Alive	Yes
355	36	F	0	999	4	3	0	999	999	31	0	999	No	Alive	Yes												0
355	37	F	0	999	4	3	0	999	999	31	0	999	No	Alive	Yes												1
355	38	F	0	999	4	3	0	999	999	31	0	999	No	Alive	Yes	1											1
355	38	F	0	999	4	3	0	999	999	31	0	999	No	Alive	Yes	1											1
355	39	F	0	999	4	3	0	999	999	31	0	999	No	Alive	Yes	1																														0
355	39	F	0	999	4	3	0	999	999	31	0	999	No	Alive	Yes	2																						2
355	40	F	0	999	4	3	0	999	999	31	0	999	No	Alive	Yes
355	41	F	0	999	4	3	0	999	999	31	0	999	No	Alive	Yes												4							4
355	42	F	0	999	4	3	0	999	999	31	0	999	No	Alive	Yes	2											2						2
355	44	F	0	999	4	3	0	999	999	31	0	999	No	Alive	Yes	2											2
355	49	F	0	999	4	3	0	999	999	31	0	999	No	Alive	Yes												1
355	49	F	0	999	4	3	0	999	999	31	0	999	No	Alive	Yes	1											1
425	30	M	4.6	999	6	6	0	999	999	31	0	999	No	Alive	Yes	2											2
827	28	M	0	999	3	3	0	999	999	31	0	999	No	Alive	Yes																		2
827	29	M	0	999	3	3	0	999	999	31	0	999	No	Alive	Yes	2											2
827	29	M	0	999	3	3	0	999	999	31	0	999	No	Alive	Yes	1											1
827	30	M	0	999	3	3	0	999	999	31	0	999	No	Alive	Yes			2
827	31	M	0	999	3	3	0	999	999	31	0	999	No	Alive	Yes	0											1
827	32	M	0	999	3	3	0	999	999	31	0	999	No	Alive	Yes	1		0
827	34	M	0	999	3	3	0	999	999	31	0	999	No	Alive	Yes	1
827	35	M	0	999	3	3	0	999	999	31	0	999	No	Alive	Yes			2
827	36	M	0	999	3	3	0	999	999	31	0	999	No	Alive	Yes	1		1
874	14	F	0	999	5	4	0	999	999	31	0	999	No	Alive	Yes
874	15	F	0	999	5	4	0	999	999	31	0	999	No	Alive	Yes
350	17	M	5.3	999	4	3	0	999	999	32	0	999	No	Alive	Yes	0											0
350	20	M	5.3	999	4	3	0	999	999	32	0	999	No	Alive	Yes
350	22	M	5.3	999	4	3	0	999	999	32	0	999	No	Alive	Yes	1																		0
350	22	M	5.3	999	4	3	0	999	999	32	0	999	No	Alive	Yes	1																	1
350	24	M	5.3	999	4	3	0	999	999	32	0	999	No	Alive	Yes
350	24	M	5.3	999	4	3	0	999	999	32	0	999	No	Alive	Yes	2											4
350	25	M	5.3	999	4	3	0	999	999	32	0	999	No	Alive	Yes	1											1
350	28	M	5.3	999	4	3	0	999	999	32	0	999	No	Alive	Yes
350	28	M	5.3	999	4	3	0	999	999	32	0	999	No	Alive	Yes	1									0		1																			1
350	31	M	5.3	999	4	3	0	999	999	32	0	999	No	Alive	Yes	1		2
345	63	F	5.3	999	3	4	0	999	999	33	0	999	No	Alive	Yes	1																1	1
345	65	F	5.3	999	3	4	0	999	999	33	0	999	No	Alive	Yes	1											1
350	34	M	5.3	999	4	4	0	999	999	33	0	999	No	Alive	Yes	2											2
350	34	M	5.3	999	4	4	0	999	999	33	0	999	No	Alive	Yes	2
630	3	F	10.5	999	6	5	0	999	999	33	0	999	No	Alive	Yes	4											4						2
630	4	F	10.5	999	6	5	0	999	999	33	0	999	No	Alive	Yes	1											1
630	6	F	10.5	999	6	5	0	999	999	33	0	999	No	Alive	Yes
630	9	F	10.5	999	6	5	0	999	999	33	0	999	No	Alive	Yes	2																1	1
630	12	F	10.5	999	6	5	0	999	999	33	0	999	No	Alive	Yes	1											2
630	13	F	10.5	999	6	5	0	999	999	33	0	999	No	Alive	Yes	1
630	13	F	10.5	999	6	5	0	999	999	33	0	999	No	Alive	Yes	0											1
650	11	F	10.5	999	5	4	0	999	999	33	0	999	No	Alive	Yes	2											2						2
650	16	F	10.5	999	5	4	0	999	999	33	0	999	No	Alive	Yes
650	20	F	10.5	999	5	4	0	999	999	33	0	999	No	Alive	Yes																		1	4
571	13	M	7.5	999	3	2	0	999	999	34	0	999	No	Alive	Yes	1
571	14	M	7.5	999	3	2	0	999	999	34	0	999	No	Alive	Yes	0											0
571	16	M	7.5	999	3	2	0	999	999	34	0	999	No	Alive	Yes	2											1
571	17	M	7.5	999	3	2	0	999	999	34	0	999	No	Alive	Yes	2											2
571	18	M	7.5	999	3	2	0	999	999	34	0	999	No	Alive	Yes	1											1
571	22	M	7.5	999	3	2	0	999	999	34	0	999	No	Alive	Yes	1											1
630	26	F	10.5	999	6	5	0	999	999	34	0	999	No	Alive	Yes	2											2
650	21	F	10.5	999	5	4	0	999	999	34	0	999	No	Alive	Yes	1
650	23	F	10.5	999	5	4	0	999	999	34	0	999	No	Alive	Yes
884	34	F	0	999	2	1	0	999	999	34	0	999	No	Alive	Yes			1
884	36	F	0	999	2	1	0	999	999	34	0	999	No	Alive	Yes	2																					2
884	38	F	0	999	2	1	0	999	999	34	0	999	No	Alive	Yes	2
884	39	F	0	999	2	1	0	999	999	34	0	999	No	Alive	Yes												1										0
571	23	M	7.5	999	3	2	0	999	999	35	0	999	No	Alive	Yes	1											2						2
571	26	M	7.5	999	3	2	0	999	999	35	0	999	No	Alive	Yes	2											1
571	28	M	7.5	999	3	2	0	999	999	35	0	999	No	Alive	Yes	1											1					1	2
844	32	M	0	999	6	6	0	999	999	35	0	999	No	Alive	Yes	2
844	35	M	0	999	6	6	0	999	999	35	0	999	No	Alive	Yes	1
844	36	M	0	999	6	6	0	999	999	35	0	999	No	Alive	Yes	2											2							2
844	43	M	0	999	6	6	0	999	999	35	0	999	No	Alive	Yes	2
947	7	F	0	999	2	1	1	999	999	35	0	999	No	Alive	Yes												1										1
947	8	F	0	999	2	1	1	999	999	35	0	999	No	Alive	Yes																		1
438	30	F	4.6	999	5	5	0	999	999	36	0	999	No	Alive	Yes	1											2						1
438	33	F	4.6	999	5	5	0	999	999	36	0	999	No	Alive	Yes	2																2														2
438	40	F	4.6	999	5	5	0	999	999	36	0	999	No	Alive	Yes	1											2
947	8	F	0	999	2	1	1	999	999	36	0	999	No	Alive	Yes
947	9	F	0	999	2	1	1	999	999	36	0	999	No	Alive	Yes												1
947	10	F	0	999	2	1	1	999	999	36	0	999	No	Alive	Yes	2																2	2
947	11	F	0	999	2	1	1	999	999	36	0	999	No	Alive	Yes
947	11	F	0	999	2	1	1	999	999	36	0	999	No	Alive	Yes
947	11	F	0	999	2	1	1	999	999	36	0	999	No	Alive	Yes
947	11	F	0	999	2	1	1	999	999	36	0	999	No	Alive	Yes	1																		1
947	12	F	0	999	2	1	1	999	999	36	0	999	No	Alive	Yes	1
947	13	F	0	999	2	1	1	999	999	36	0	999	No	Alive	Yes			2
947	13	F	0	999	2	1	1	999	999	36	0	999	No	Alive	Yes																	0	2
947	16	F	0	999	2	1	1	999	999	36	0	999	No	Alive	Yes	1											1						2
947	16	F	0	999	2	1	1	999	999	36	0	999	No	Alive	Yes	2											2
54	9	F	24	999	1	0	0	999	999	37	0	999	No	Alive	Yes	2																2
54	10	F	24	999	1	0	0	999	999	37	0	999	No	Alive	Yes	2											3					2	2
54	16	F	24	999	1	0	0	999	999	37	0	999	No	Alive	Yes	2																2	2
54	24	F	24	999	1	0	0	999	999	37	0	999	No	Alive	Yes	1
147	19	F	19.3	999	7	7	0	999	999	37	0	999	No	Alive	Yes
148	19	M	19.3	999	7	7	0	999	999	37	0	999	No	Alive	Yes
318	35	F	10	999	6	5	1	999	999	37	0	999	No	Alive	Yes	0																0
318	36	F	10	999	6	5	1	999	999	37	0	999	No	Alive	Yes												2
318	37	F	10	999	6	5	1	999	999	37	0	999	No	Alive	Yes	2																1		2												2
318	40	F	10	999	6	5	1	999	999	37	0	999	No	Alive	Yes	2											1
318	49	F	10	999	6	5	1	999	999	37	0	999	No	Alive	Yes	1											0										1
438	52	F	4.6	999	5	5	0	999	999	37	0	999	No	Alive	Yes	1
438	56	F	4.6	999	5	5	0	999	999	37	0	999	No	Alive	Yes	1																					2
54	27	F	24	999	1	1	0	999	999	38	0	999	No	Alive	Yes	1
54	32	F	24	999	1	1	0	999	999	38	0	999	No	Alive	Yes	1											1										0
549	46	M	7.5	999	1	1	0	999	999	38	0	999	No	Alive	Yes		0
549	52	M	7.5	999	1	1	0	999	999	38	0	999	No	Alive	Yes
549	54	M	7.5	999	1	1	0	999	999	38	0	999	No	Alive	Yes	1											1
549	66	M	7.5	999	1	1	0	999	999	38	0	999	No	Alive	Yes																						2
1006	42	F	0	999	2	1	0	999	999	38	0	999	No	Alive	Yes	1											1										2
1006	44	F	0	999	2	1	0	999	999	38	0	999	No	Alive	Yes																		2				2									2
1006	46	F	0	999	2	1	0	999	999	38	0	999	No	Alive	Yes																						2
1006	47	F	0	999	2	1	0	999	999	38	0	999	No	Alive	Yes
1006	49	F	0	999	2	1	0	999	999	38	0	999	No	Alive	Yes	1		3																												1
1006	50	F	0	999	2	1	0	999	999	38	0	999	No	Alive	Yes
198	37	F	16.4	999	1	0	0	999	999	39	0	999	No	Alive	Yes	1											1
549	69	M	7.5	999	1	1	0	999	999	39	0	999	No	Alive	Yes	2											2																			2
95	17	F	24	999	4	3	0	999	999	40	0	999	No	Alive	Yes	3											1					2
104	15	M	25.6	999	6	5	0	999	999	40	0	999	No	Alive	Yes
104	17	M	25.6	999	6	5	0	999	999	41	0	999	No	Alive	Yes	2											2
452	9	F	4.6	999	8	7	0	999	999	41	0	999	No	Alive	Yes	1																1	1
452	14	F	4.6	999	8	7	0	999	999	41	0	999	No	Alive	Yes	1											1					1
452	17	F	4.6	999	8	7	0	999	999	41	0	999	No	Alive	Yes	1
452	19	F	4.6	999	8	7	0	999	999	41	0	999	No	Alive	Yes	1											1
452	23	F	4.6	999	8	7	0	999	999	41	0	999	No	Alive	Yes	2
452	26	F	4.6	999	8	7	0	999	999	42	0	999	No	Alive	Yes	1											1						1
452	27	F	4.6	999	8	7	0	999	999	42	0	999	No	Alive	Yes	1																	2
452	28	F	4.6	999	8	7	0	999	999	42	0	999	No	Alive	Yes	0											1
676	11	F	10.5	999	1	0	0	999	999	42	0	999	No	Alive	Yes	1											1
676	12	F	10.5	999	1	0	0	999	999	42	0	999	No	Alive	Yes	2																	2
676	21	F	10.5	999	1	0	0	999	999	43	0	999	No	Alive	Yes
136	21	M	10.5	999	8	8	0	999	999	44	0	999	No	Alive	Yes	1											1						1		1		1
136	28	M	10.5	999	8	8	0	999	999	44	0	999	No	Alive	Yes	1											1
453	4	F	4.6	999	7	6	0	999	999	44	0	999	No	Alive	Yes																	2	2
453	5	F	4.6	999	7	6	0	999	999	44	0	999	No	Alive	Yes	1
453	11	F	4.6	999	7	6	0	999	999	44	0	999	No	Alive	Yes																		2
453	12	F	4.6	999	7	6	0	999	999	44	0	999	No	Alive	Yes	1
453	12	F	4.6	999	7	6	0	999	999	44	0	999	No	Alive	Yes	3											3
453	14	F	4.6	999	7	6	0	999	999	44	0	999	No	Alive	Yes	1
453	19	F	4.6	999	7	6	0	999	999	44	0	999	No	Alive	Yes												1
453	21	F	4.6	999	7	6	0	999	999	44	0	999	No	Alive	Yes	1			2								2
136	39	M	10.5	999	8	8	0	999	999	45	0	999	No	Alive	Yes	1											1										0
136	42	M	10.5	999	8	8	0	999	999	45	0	999	No	Alive	Yes	1																	1
453	24	F	4.6	999	7	6	0	999	999	45	0	999	No	Alive	Yes	1
259	8	M	11.6	999	1	0	0	999	999	19	1	999	No	Alive	Yes	2											2
259	10	M	11.6	999	1	0	0	999	999	19	1	999	No	Alive	Yes	2											2
259	10	M	11.6	999	1	0	0	999	999	19	1	999	No	Alive	Yes	0											1					0	0
259	11	M	11.6	999	1	0	0	999	999	19	1	999	No	Alive	Yes																		3
259	11	M	11.6	999	1	0	0	999	999	19	1	999	No	Alive	Yes	0											1		1				5
969	14	M	0	999	1	0	0	999	999	19	1	999	No	Alive	Yes
969	22	M	0	999	1	0	0	999	999	19	1	999	No	Alive	Yes			1
969	22	M	0	999	1	0	0	999	999	19	1	999	No	Alive	Yes	1																2
969	25	M	0	999	1	0	0	999	999	19	1	999	No	Alive	Yes	1
969	26	M	0	999	1	0	0	999	999	19	1	999	No	Alive	Yes	2											2
1058	6	F	0	999	1	0	0	999	999	19	1	999	No	Alive	Yes	2									2		2
1058	6	F	0	999	1	0	0	999	999	19	1	999	No	Alive	Yes												2					2
1058	13	F	0	999	1	0	0	999	999	19	1	999	No	Alive	Yes	1																					1
1058	13	F	0	999	1	0	0	999	999	19	1	999	No	Alive	Yes	0
1058	16	F	0	999	1	0	0	999	999	19	1	999	No	Alive	Yes	1											1
259	17	M	11.6	999	1	0	0	999	999	20	1	999	No	Alive	Yes																		2
259	18	M	11.6	999	1	0	0	999	999	20	1	999	No	Alive	Yes	1
259	20	M	11.6	999	1	0	0	999	999	20	1	999	No	Alive	Yes	1																1	1
259	25	M	11.6	999	1	0	0	999	999	20	1	999	No	Alive	Yes												2						1
259	25	M	11.6	999	1	0	0	999	999	20	1	999	No	Alive	Yes	4									4		4					4
441	12	F	4.6	999	1	0	0	999	999	20	1	999	No	Alive	Yes	2																	2				2
441	13	F	4.6	999	1	0	0	999	999	20	1	999	No	Alive	Yes		0
441	27	F	4.6	999	1	0	0	999	999	20	1	999	No	Alive	Yes	1											1
621	9	F	12.7	999	1	0	0	999	999	20	1	999	No	Alive	Yes	1											1
969	27	M	0	999	1	0	0	999	999	20	1	999	No	Alive	Yes			1
969	29	M	0	999	1	0	0	999	999	20	1	999	No	Alive	Yes	1											1					0
969	34	M	0	999	1	0	0	999	999	20	1	999	No	Alive	Yes	1											1
1058	17	F	0	999	1	0	0	999	999	20	1	999	No	Alive	Yes
1058	20	F	0	999	1	0	0	999	999	20	1	999	No	Alive	Yes	0											0
260	22	M	11.6	999	1	0	0	999	999	21	1	999	No	Alive	Yes	2											2
260	27	M	11.6	999	1	0	0	999	999	21	1	999	No	Alive	Yes	1											1						2
534	2	F	7.5	999	1	0	0	999	999	21	1	999	No	Alive	Yes	1	0										0
534	3	F	7.5	999	1	0	0	999	999	21	1	999	No	Alive	Yes	1											1
534	6	F	7.5	999	1	0	0	999	999	21	1	999	No	Alive	Yes	1											1
534	10	F	7.5	999	1	0	0	999	999	21	1	999	No	Alive	Yes	0																0
534	13	F	7.5	999	1	0	0	999	999	21	1	999	No	Alive	Yes	1																1	1
534	15	F	7.5	999	1	0	0	999	999	21	1	999	No	Alive	Yes	2											2					1
534	16	F	7.5	999	1	0	0	999	999	21	1	999	No	Alive	Yes	1
713	10	M	13.2	999	1	0	0	999	999	21	1	999	No	Alive	Yes	2											2					2		2												1
713	11	M	13.2	999	1	0	0	999	999	21	1	999	No	Alive	Yes	2	0															4	2
713	14	M	13.2	999	1	0	0	999	999	21	1	999	No	Alive	Yes	1											0							1
713	20	M	13.2	999	1	0	0	999	999	21	1	999	No	Alive	Yes	1											1
127	26	M	19.3	999	1	0	0	999	999	22	1	999	No	Alive	Yes	2											1
127	29	M	19.3	999	1	0	0	999	999	22	1	999	No	Alive	Yes	2											2
134	6	M	19.3	999	2	1	0	999	999	22	1	999	No	Alive	Yes	0																0	0
134	7	M	19.3	999	2	1	0	999	999	22	1	999	No	Alive	Yes	2																2	2
134	11	M	19.3	999	2	1	0	999	999	22	1	999	No	Alive	Yes	1																		2
134	12	M	19.3	999	2	1	0	999	999	22	1	999	No	Alive	Yes	1											1						1	1
134	20	M	19.3	999	2	1	0	999	999	22	1	999	No	Alive	Yes	2											2					2
134	20	M	19.3	999	2	1	0	999	999	22	1	999	No	Alive	Yes
134	21	M	19.3	999	2	1	0	999	999	22	1	999	No	Alive	Yes	2											2
260	31	M	11.6	999	1	1	0	999	999	22	1	999	No	Alive	Yes	0											0
260	32	M	11.6	999	1	1	0	999	999	22	1	999	No	Alive	Yes	1																	1
260	34	M	11.6	999	1	1	0	999	999	22	1	999	No	Alive	Yes	2											2										2
534	19	F	7.5	999	1	0	0	999	999	22	1	999	No	Alive	Yes	1											1						1
534	20	F	7.5	999	1	0	0	999	999	22	1	999	No	Alive	Yes	1											1
534	22	F	7.5	999	1	0	0	999	999	22	1	999	No	Alive	Yes	1																1	1
534	22	F	7.5	999	1	0	0	999	999	22	1	999	No	Alive	Yes																			3
534	23	F	7.5	999	1	0	0	999	999	22	1	999	No	Alive	Yes	2											2										2
534	24	F	7.5	999	1	0	0	999	999	22	1	999	No	Alive	Yes																						2
628	13	F	10.5	999	2	1	0	999	999	22	1	999	No	Alive	Yes
628	14	F	10.5	999	2	1	0	999	999	22	1	999	No	Alive	Yes
628	17	F	10.5	999	2	1	0	999	999	22	1	999	No	Alive	Yes	1											2					2	2
628	19	F	10.5	999	2	1	0	999	999	22	1	999	No	Alive	Yes	2																2		2
628	20	F	10.5	999	2	1	0	999	999	22	1	999	No	Alive	Yes	1
628	28	F	10.5	999	2	1	0	999	999	22	1	999	No	Alive	Yes	1
713	30	M	13.2	999	1	1	0	999	999	22	1	999	No	Alive	Yes																			1
713	31	M	13.2	999	1	1	0	999	999	22	1	999	No	Alive	Yes
975	18	F	0	999	1	1	0	999	999	22	1	999	No	Alive	Yes	1
975	19	F	0	999	1	1	0	999	999	22	1	999	No	Alive	Yes	0
975	22	F	0	999	1	1	0	999	999	22	1	999	No	Alive	Yes																	1
975	25	F	0	999	1	1	0	999	999	22	1	999	No	Alive	Yes	1	0																				1
975	33	F	0	999	1	1	0	999	999	22	1	999	No	Alive	Yes	1
628	31	F	10.5	999	2	1	0	999	999	23	1	999	No	Alive	Yes	2											2
628	32	F	10.5	999	2	1	0	999	999	23	1	999	No	Alive	Yes	1
975	39	F	0	999	1	1	0	999	999	23	1	999	No	Alive	Yes	1
975	40	F	0	999	1	1	0	999	999	23	1	999	No	Alive	Yes
975	41	F	0	999	1	1	0	999	999	23	1	999	No	Alive	Yes	1
975	45	F	0	999	1	1	0	999	999	23	1	999	No	Alive	Yes	2																					1
371	19	M	5.3	999	1	1	0	999	999	24	1	999	No	Alive	Yes	1
371	21	M	5.3	999	1	1	0	999	999	24	1	999	No	Alive	Yes	2
371	23	M	5.3	999	1	1	0	999	999	24	1	999	No	Alive	Yes	1											1
371	27	M	5.3	999	1	1	0	999	999	24	1	999	No	Alive	Yes	2											2						2
371	28	M	5.3	999	1	1	0	999	999	24	1	999	No	Alive	Yes	2											2						2		2
371	31	M	5.3	999	1	1	0	999	999	24	1	999	No	Alive	Yes	2											2										2
371	32	M	5.3	999	1	1	0	999	999	24	1	999	No	Alive	Yes	2									0
371	35	M	5.3	999	1	1	0	999	999	24	1	999	No	Alive	Yes	1											2					2
371	38	M	5.3	999	1	1	0	999	999	24	1	999	No	Alive	Yes	3																					2									2
712	29	M	13.2	999	1	1	0	999	999	24	1	999	No	Alive	Yes	1											1
42	16	M	23.4	999	1	1	0	999	999	25	1	999	No	Alive	Yes	1											1
42	20	M	23.4	999	1	1	0	999	999	25	1	999	No	Alive	Yes	1											2
371	40	M	5.3	999	1	1	0	999	999	25	1	999	No	Alive	Yes	2											2
371	45	M	5.3	999	1	1	0	999	999	25	1	999	No	Alive	Yes	2											2
537	24	M	7.5	999	1	0	0	999	999	25	1	999	No	Alive	Yes	2											2
537	25	M	7.5	999	1	0	0	999	999	25	1	999	No	Alive	Yes																	0	0
537	29	M	7.5	999	1	0	0	999	999	25	1	999	No	Alive	Yes												2
537	30	M	7.5	999	1	0	0	999	999	25	1	999	No	Alive	Yes
537	31	M	7.5	999	1	0	0	999	999	25	1	999	No	Alive	Yes
537	32	M	7.5	999	1	0	0	999	999	25	1	999	No	Alive	Yes	2											2
537	34	M	7.5	999	1	0	0	999	999	25	1	999	No	Alive	Yes	1											1
537	39	M	7.5	999	1	0	0	999	999	25	1	999	No	Alive	Yes			1									1
537	41	M	7.5	999	1	0	0	999	999	25	1	999	No	Alive	Yes	1											1
537	43	M	7.5	999	1	0	0	999	999	25	1	999	No	Alive	Yes	2
588	26	M	7.5	999	1	1	0	999	999	25	1	999	No	Alive	Yes	2
588	26	M	7.5	999	1	1	0	999	999	25	1	999	No	Alive	Yes																				4
588	33	M	7.5	999	1	1	0	999	999	25	1	999	No	Alive	Yes	1											1
588	38	M	7.5	999	1	1	0	999	999	25	1	999	No	Alive	Yes	1
[truncated: 4,555 more rows]
[truncated: 99 more columns]

## Sheet: Data Dictionary
COLUMN NAME	FORMAT/Purpose	ACTUAL DESC	MEANING
DOCTOR
cPatientID	00-000-000$	Patient ID
dVisitDate	DD/MM/YYYY	Visit Date
nGeneralNone	Present complaint	General complaint	1 for None 0 for yes
nFever	Present complaint	Fever	0=1 day,1=2 days,2=3 days,3=5 days,4=1 week,5=2 weeks,6=3 weeks,7=1 month,8=>1 month
nExessiveCrying	Present complaint	ExessiveCrying	0=1 day,1=2 days,2=3 days,3=5 days,4=1 week,5=2 weeks,6=3 weeks,7=1 month,8=>1 month
nEarProblem	Present complaint	EarProblem	0=1 day,1=2 days,2=3 days,3=5 days,4=1 week,5=2 weeks,6=3 weeks,7=1 month,8=>1 month
nGenBodyPain	Present complaint	GenBodyPain	0=1 day,1=2 days,2=3 days,3=5 days,4=1 week,5=2 weeks,6=3 weeks,7=1 month,8=>1 month
nWeakNotStand	Present complaint	WeakNotStand	0=1 day,1=2 days,2=3 days,3=5 days,4=1 week,5=2 weeks,6=3 weeks,7=1 month,8=>1 month
nNoDrinkBreastfeed	Present complaint	NoDrinkBreastfeed	0=1 day,1=2 days,2=3 days,3=5 days,4=1 week,5=2 weeks,6=3 weeks,7=1 month,8=>1 month
nRespiratoryNone	Present complaint	RespiratoryNone	1 for None 0 for yes
nShortBreath	Present complaint	ShortBreath	0=1 day,1=2 days,2=3 days,3=5 days,4=1 week,5=2 weeks,6=3 weeks,7=1 month,8=>1 month
nWheezing	Present complaint	Wheezing	0=1 day,1=2 days,2=3 days,3=5 days,4=1 week,5=2 weeks,6=3 weeks,7=1 month,8=>1 month
nCough	Present complaint	Cough	0=1 day,1=2 days,2=3 days,3=5 days,4=1 week,5=2 weeks,6=3 weeks,7=1 month,8=>1 month
nSputum	Present complaint	Sputum	0=1 day,1=2 days,2=3 days,3=5 days,4=1 week,5=2 weeks,6=3 weeks,7=1 month,8=>1 month
nChestPain	Present complaint	ChestPain	0=1 day,1=2 days,2=3 days,3=5 days,4=1 week,5=2 weeks,6=3 weeks,7=1 month,8=>1 month
nHaemoptysis	Present complaint	Haemoptysis	0=1 day,1=2 days,2=3 days,3=5 days,4=1 week,5=2 weeks,6=3 weeks,7=1 month,8=>1 month
nGastroNone	Present complaint	GastroNone	1 for None 0 for yes
nNausea	Present complaint	Nausea	0=1 day,1=2 days,2=3 days,3=5 days,4=1 week,5=2 weeks,6=3 weeks,7=1 month,8=>1 month
nVomiting	Present complaint	Vomiting	0=1 day,1=2 days,2=3 days,3=5 days,4=1 week,5=2 weeks,6=3 weeks,7=1 month,8=>1 month
nLossAppetite	Present complaint	LossAppetite	0=1 day,1=2 days,2=3 days,3=5 days,4=1 week,5=2 weeks,6=3 weeks,7=1 month,8=>1 month
nDiarrhoea	Present complaint	Diarrhoea	0=1 day,1=2 days,2=3 days,3=5 days,4=1 week,5=2 weeks,6=3 weeks,7=1 month,8=>1 month
nBloodinStool	Present complaint	BloodinStool	0=1 day,1=2 days,2=3 days,3=5 days,4=1 week,5=2 weeks,6=3 weeks,7=1 month,8=>1 month
nWeightChange	Present complaint	WeightChange	0=1 day,1=2 days,2=3 days,3=5 days,4=1 week,5=2 weeks,6=3 weeks,7=1 month,8=>1 month
nAbdominalPain	Present complaint	AbdominalPain	0=1 day,1=2 days,2=3 days,3=5 days,4=1 week,5=2 weeks,6=3 weeks,7=1 month,8=>1 month
nUrogenitalNone	Present complaint	UrogenitalNone	1 for None 0 for yes
nDysuria	Present complaint	Dysuria	0=1 day,1=2 days,2=3 days,3=5 days,4=1 week,5=2 weeks,6=3 weeks,7=1 month,8=>1 month
nNocturia	Present complaint	Nocturia	0=1 day,1=2 days,2=3 days,3=5 days,4=1 week,5=2 weeks,6=3 weeks,7=1 month,8=>1 month
nHaematuria	Present complaint	Haematuria	0=1 day,1=2 days,2=3 days,3=5 days,4=1 week,5=2 weeks,6=3 weeks,7=1 month,8=>1 month
nIncreasUrnFreq	Present complaint	IncreasUrnFreq	0=1 day,1=2 days,2=3 days,3=5 days,4=1 week,5=2 weeks,6=3 weeks,7=1 month,8=>1 month
nCardiovasNone	Present complaint	CardiovasNone	1 for None 0 for yes
nAnkleSwell	Present complaint	AnkleSwell	0=1 day,1=2 days,2=3 days,3=5 days,4=1 week,5=2 weeks,6=3 weeks,7=1 month,8=>1 month
nPalpitation	Present complaint	Palpitation	0=1 day,1=2 days,2=3 days,3=5 days,4=1 week,5=2 weeks,6=3 weeks,7=1 month,8=>1 month
nBreathless	Present complaint	Breathless	0=1 day,1=2 days,2=3 days,3=5 days,4=1 week,5=2 weeks,6=3 weeks,7=1 month,8=>1 month
nChestPains	Present complaint	ChestPains	0=1 day,1=2 days,2=3 days,3=5 days,4=1 week,5=2 weeks,6=3 weeks,7=1 month,8=>1 month
nCNSysNone	Present complaint	CNSysNone	1 for None 0 for yes
nHeadache	Present complaint	Headache	0=1 day,1=2 days,2=3 days,3=5 days,4=1 week,5=2 weeks,6=3 weeks,7=1 month,8=>1 month
nDoubleVision	Present complaint	DoubleVision	0=1 day,1=2 days,2=3 days,3=5 days,4=1 week,5=2 weeks,6=3 weeks,7=1 month,8=>1 month
nConvulsion	Present complaint	Convulsion	0=1 day,1=2 days,2=3 days,3=5 days,4=1 week,5=2 weeks,6=3 weeks,7=1 month,8=>1 month
nFaint	Present complaint	Faint	0=1 day,1=2 days,2=3 days,3=5 days,4=1 week,5=2 weeks,6=3 weeks,7=1 month,8=>1 month
nMuscleweak	Present complaint	Muscleweak	0=1 day,1=2 days,2=3 days,3=5 days,4=1 week,5=2 weeks,6=3 weeks,7=1 month,8=>1 month
nHearingProb	Present complaint	HearingProb	0=1 day,1=2 days,2=3 days,3=5 days,4=1 week,5=2 weeks,6=3 weeks,7=1 month,8=>1 month
nVisualDisturb	Present complaint	VisualDisturb	0=1 day,1=2 days,2=3 days,3=5 days,4=1 week,5=2 weeks,6=3 weeks,7=1 month,8=>1 month
nBehavioralChange	Present complaint	BehavioralChange	0=1 day,1=2 days,2=3 days,3=5 days,4=1 week,5=2 weeks,6=3 weeks,7=1 month,8=>1 month
nLocomotorNone	Present complaint	LocomotorNone	1 for None 0 for yes
nMusclePain	Present complaint	MusclePain	0=1 day,1=2 days,2=3 days,3=5 days,4=1 week,5=2 weeks,6=3 weeks,7=1 month,8=>1 month
nJointPain	Present complaint	JointPain	0=1 day,1=2 days,2=3 days,3=5 days,4=1 week,5=2 weeks,6=3 weeks,7=1 month,8=>1 month
nDermatologyNone	Present complaint	DermatologyNone	0=1 day,1=2 days,2=3 days,3=5 days,4=1 week,5=2 weeks,6=3 weeks,7=1 month,8=>1 month
nDermaBody	Present complaint	DermaBody	1 for Yes 0 for No
nDermaArms	Present complaint	DermaArms	1 for Yes 0 for No
nDermaLegs	Present complaint	DermaLegs	1 for Yes 0 for No
nDermaHead	Present complaint	DermaHead	1 for Yes 0 for No
nDermaEyes	Present complaint	DermaEyes	1 for Yes 0 for No
nDermaItch	Present complaint	DermaItch	0=1 day,1=2 days,2=3 days,3=5 days,4=1 week,5=2 weeks,6=3 weeks,7=1 month,8=>1 month
nDermaPain	Present complaint	DermaPain	0=1 day,1=2 days,2=3 days,3=5 days,4=1 week,5=2 weeks,6=3 weeks,7=1 month,8=>1 month
nDermaSwelling	Present complaint	DermaSwelling	0=1 day,1=2 days,2=3 days,3=5 days,4=1 week,5=2 weeks,6=3 weeks,7=1 month,8=>1 month
nRedness	Present complaint	Redness	0=1 day,1=2 days,2=3 days,3=5 days,4=1 week,5=2 weeks,6=3 weeks,7=1 month,8=>1 month
nOphthalDuration	Present complaint	OphthalDuration	not in use
nOphthalSeverity	Present complaint	OphthalSeverity	not in use
cComplainText	Present complaint	ComplainText	free text
nCardioNotExam	Physical Examination	CardioNotExam	1 for not examined and 0 for examined
nCarPEPulse	Physical Examination	CarPEPulse	0 Normal, 1 Weak
nCarPEHeartSnd	Physical Examination	CarPEHeartSnd	0 Normal, 1 Abnormal
nCarPEMurmur	Physical Examination	CarPEMurmur	0 Not present, 1 Present
nCarPELiver	Physical Examination	CarPELiver	0 Normal, 1 Enlarged
nCarPEAllNormal	Physical Examination	CarPEAllNormal	1 all normal
nRespNotExam	Physical Examination	RespNotExam	1 for not examined and 0 for examined
nResPENose	Physical Examination	ResPENose	0 Normal, 1 Abnormal
nRespThroat	Physical Examination	RespThroat	0 Normal 1 Redness 2 Enlarged Tonsils without Pus 3 Enlarged Tonsils with Pus
nRespEars	Physical Examination	RespEars	0 Normal 1 Red 2 Red & Pus
nRespLiver	Physical Examination	RespLiver	0 Normal, 1 Displaced downwards
nIntercostalIndraw	Physical Examination	Chest indrawing	0 normal, 1 for present/tick
nAccMuscleUse	Physical Examination	AccMuscleUse	0 normal, 1 for present/tick
nPectusCarinatum	Physical Examination	PectusCarinatum	0 normal, 1 for present/tick
nPectusExcavatum	Physical Examination	PectusExcavatum	0 normal, 1 for present/tick
nPEFRNotdone	Physical Examination	PEFRNotdone	1 for not done and 0 for done
nResult	Physical Examination	Result	value
nHeartRate	Physical Examination	HeartRate	numerical value
nRespiratoryRate	Physical Examination	RespiratoryRate	numerical value
nICSNone	Physical Examination	ICSNone	1 for None 0 for yes
nICSRedAirEntry	Physical Examination	ICSRedAirEntry	0 Bilaterally 1 Right 2 Left
nICSWheeze	Physical Examination	ICSWheeze	0 Bilaterally 1 Right 2 Left
nICSCrakles	Physical Examination	ICSCrakles	0 Bilaterally 1 Right 2 Left
nICScrepitations	Physical Examination	ICScrepitations	0 Bilaterally 1 Right 2 Left
nPERespAllNormal	Physical Examination	PERespAllNormal	1 for all normal 0 for not normal
nGasNotExam	Physical Examination	GasNotExam	1 for not examined and 0 for examined
nGMouth	Physical Examination	GMouth	0 Normal 1 G114Ulcers 2 Candida 3 Others
nGScars	Physical Examination	GScars	0 normal, 1 for present/tick
nGPalpation	Physical Examination	GPalpation	0 Soft and painfree 1 Soft with pain 2 Rigid with pain
nGAnus	Physical Examination	GAnus	0 Normal, 1 Abnormal
nGPenis	Physical Examination	GPenis	0 Normal 1 Redness 2 Redness and pus 3 Discharge
nGTestesNormal	Physical Examination	GTestesNormal	0 for not normal, 1 for normal
nGTestesHigh	Physical Examination	GTestesHigh	0 Right 1 Left 2 Bilaterally
nGTestesAbsent	Physical Examination	GTestesAbsent	0 Right 1 Left 2 Bilaterally
nGAllNormal	Physical Examination	GAllNormal	1 for all normal 0 for not normal
nCNSNotExam	Physical Examination	CNSNotExam	1 for not examined and 0 for examined
nCNSCranialNrv	Physical Examination	CNSCranialNrv	0 Normal, 1 Abnormal
nCNSUpperBody	Physical Examination	CNSUpperBody	0 Normal, 1 Abnormal
nCNSLowerBody	Physical Examination	CNSLowerBody	0 Normal, 1 Abnormal
nCNSCoordination	Physical Examination	CNSCoordination	0 Normal, 1 Abnormal
nCNSAllNormal	Physical Examination	CNSAllNormal	1 for all normal 0 for not normal
nSkinNotExam	Physical Examination	SkinNotExam	1 for not examined and 0 for examined
nSkinNormal	Physical Examination	SkinNormal	0 normal, 1 for present/tick
nSRashHead	Physical Examination	SRashHead	0 normal, 1 for present/tick
nSRashBody	Physical Examination	SRashBody	0 normal, 1 for present/tick
nSRashArms	Physical Examination	SRashArms	0 normal, 1 for present/tick
nSRashLegs	Physical Examination	SRashLegs	0 normal, 1 for present/tick
nSSwellHead	Physical Examination	SSwellHead	0 normal, 1 for present/tick
nSSwellBody	Physical Examination	SSwellBody	0 normal, 1 for present/tick
nSSwellArms	Physical Examination	SSwellArms	0 normal, 1 for present/tick
nSSwellLegs	Physical Examination	SSwellLegs	0 normal, 1 for present/tick
nSBlisterHead	Physical Examination	SBlisterHead	0 normal, 1 for present/tick
nSBlisterBody	Physical Examination	SBlisterBody	0 normal, 1 for present/tick
nSBlisterArms	Physical Examination	SBlisterArms	0 normal, 1 for present/tick
nSBlisterLegs	Physical Examination	SBlisterLegs	0 normal, 1 for present/tick
cPEText	Physical Examination	free text
nNoAction	Action	NoAction	not in use
nAHome	Action	Action	0 Home 1 Observation 2 Referral 3 Supplement Centre
nAReferral	Action	AReferral	0 Bwiam 1 MRC Fajara 2 RVTH 3 Other
nAWhy	Action	reason	0 Emergency 1 Specialist Assessment 2 Investigations
nAFollowup	Action	review	0 None 1 3 Days 2 5 Days 3 1 week 4 2 weeks 5 3 weeks
nATypeFollowup	Action	type of review	0 Doctor 1 Nurse 2 Community 3 Call clinic 4 TB Test
cDiagnosticsText	Action	free text for prescription
c1stDoctor	Action	1stDoctor
c2ndDoctor	Action	2ndDoctor
cEscort	Action	Escort
dEscortTime	Action	EscortTime
cDriver	Action	Driver
dDriverTime	Action	DriverTime
cActionText	Action	Action page free Text
nLowBackPain	Present complaint	LowBackPain	0 normal, 1 for present/tick
nLethargy	Present complaint	Lethargy	0 normal, 1 for present/tick
nMalaise	Present complaint	Malaise	0 normal, 1 for present/tick
nPEGeneralNone	Physical Examination	PEGeneralNone	1 for all normal 0 for not normal
nAcuteIll	Physical Examination	AcuteIll	0 normal, 1 for present/tick
nCyanosis	Physical Examination	Cyanosis	0 normal, 1 for present/tick
nCachectic	Physical Examination	Cachectic	0 normal, 1 for present/tick
nObese	Physical Examination	Obese	0 normal, 1 for present/tick
nJaundice	Physical Examination	Jaundice	0 normal, 1 for present/tick
nSignDehydration	Physical Examination	SignDehydration	0 normal, 1 for present/tick
nPeripheralOdema	Physical Examination	PeripheralOdema	0 normal, 1 for present/tick
nPeripheralLymphad	Physical Examination	Peripheral lymphadenopathy	0 normal, 1 for present/tick
nDysmorphic	Physical Examination	Dysmorphic features	0 normal, 1 for present/tick
nPEHands	Physical Examination	PEHands	0 Normal 1 Koilonychia 2 Onycholysis 3 Pitting 4 Clubbing 5 Paronychia 6 Palmar erythema 7 Dupuytren’s contracture
nPEEyes	Physical Examination	PEEyes	0 Normal, 1 Abnormal
nPallorAnaemia	Physical Examination	PallorAnaemia	0 normal, 1 for present/tick
nSignofReckets	Physical Examination	SignofReckets	0 normal, 1 for present/tick
nColdperipheries	Physical Examination	Coldperipheries	1 for Yes 0 for No
nHepatomegaly	Physical Examination	Hepatomegaly	0 normal, 1 for present/tick
nSplenomegaly	Physical Examination	Splenomegaly	0 normal, 1 for present/tick
nAbdominalMass	Physical Examination	AbdominalMass	0 normal, 1 for present/tick
nStiffNeck	Physical Examination	StiffNeck	1 for Yes 0 for No
nSignMalnutrition	Physical Examination	SignMalnutrition	0 normal, 1 for present/tick
TRIAGE
cPatientID	nvarchar(11)
dVisitDate	datetime
nBPSYS	tinyint	Systolic BP
nBPDYS	tinyint	Diastolic BP
nOxygenSaturation	tinyint	Oxygen Saturation
nHeartRate	tinyint	Heart Rate
nRespiratoryRate	tinyint	Respiratory Rate
nTemperature	decimal(18, 2)	Temperature
nCRT	tinyint	Capillary Refill	0=0-3;1=3-6;2=>6
nBestEyeResp	tinyint	Eye Response	0 = 1. No eye opening 1 = 2. Eye opening to pain 2 = 3. Eye opening to speech 3 = 4. Eyes opening spontaneously
nBestVarbalResp	tinyint	Verbal Response	0= 1. No verbal response. 1= 2. Inconsolable, agitated. 2= 3. Inconsistently inconsolable, moaning. 3= 4. Cries but consolable, inappropriate interactions. 4= 5. Smiles, orientated to sounds, follows objects, interacts.
nBestMotorResp	tinyint	Motor Response	0= 1. No motor response 1= 2. Extension to pain (decerebrate response) 2= 3. Abnormal flexion to pain for an infant (decorticate response) 3= 4. Infant withdraws from pain 4= 5. Infant withdraws from touch 5= 6. Infant moves spontaneously or purposefully
nWeight	decimal(18, 2)	Weight
nHeight	decimal(18, 2)	Height
nHC	decimal(18, 2)
nMUAC	decimal(18, 2)
nSFT	decimal(18, 2)
nEmrgSignNone	tinyint		1 for None 0 for yes
nObstructedBreath	tinyint	Obstructed Breath	0 not present, 1 for present/tick
nSevereRespDistress	tinyint	Severe Respiratory Distress	0 not present, 1 for present/tick
nCentralCyanosis	tinyint	Central Cyanosis	0 not present, 1 for present/tick
nCirSignShock	tinyint	Circulatory Sign Shock	0 not present, 1 for present/tick
nCmCnCf	tinyint		0 not present, 1 for present/tick
nSvrDehydration	tinyint	Severe Dehydration	0 not present, 1 for present/tick
nPrioritySignNone	tinyint	Priority Sign	1 for None 0 for yes
nUnder2Months	tinyint	Under 2 Months	0 not present, 1 for present/tick
nTempHigh	tinyint	High Temperature	0 not present, 1 for present/tick
nRespDistress	tinyint	Respiratory Distress	0 not present, 1 for present/tick
nTrauma	tinyint	Trauma	0 not present, 1 for present/tick
nPallor	tinyint	Pallor	0 not present, 1 for present/tick
nPoisoning	tinyint	Poisoning	0 not present, 1 for present/tick
nPainsevere	tinyint	Severe Pain	0 not present, 1 for present/tick
nReslessCIlethergic	tinyint	Restless/Lethargic	0 not present, 1 for present/tick
nMalnutrition	tinyint	Malnutrition	0 not present, 1 for present/tick
nOedemaBothFeet	tinyint	Oedema on both feet	0 not present, 1 for present/tick
nMajorBurn	tinyint	Major burn	0 not present, 1 for present/tick
nDairrhoea	tinyint	Diarrhoea	0 not present, 1 for present/tick
nClinicalStatus	tinyint	clinical status summary by triage	0 Emergency 1 Priority 2 Routine
cMeasuredby1	varchar(50)
cMeasuredby2	varchar(50)
nZscore	decimal(18, 2)
dDEDate	datetime
cDECInitial	nchar(10)
	DSS Data
		DateOfBirth	DD/MM/YYYY
		Age	In months, at time of attendance
		Gender	Male or Female
		Village	Village of residence
		Dist to Keneba	Distance from home village to Keneba, in kilometres
		Same Father	Number of paternal siblings
		Birth Order	Order of birth amongst maternal siblings
		SameMother	Number of maternal siblings
		DeadSibling	0 = no dead siblings 1 = death of sibling prior to attendance
		WifeNo	Order number of mother amongst father's wives
		FatherNoOfWives	Number of wives that child's father has
		MotherAge	Age of child's mother at clinc attendance
		MotherEducation	0 = no schooling or Arabic schooling 1 = attended English school
		FatherAge	In years
		ParentsStillMarried	Yes or No
		MotherStatus	Alive or Dead
		LivingWithMother	Yes or No
		999 = value missing
